# Supplementary material for: Cyclovirobuxine D, a cardiovascular drug from traditional Chinese medicine, alleviates inflammatory and neuropathic pain mainly via inhibition of voltage-gated Cav3.2 channels
Source: Front Pharmacol. 2022 Dec 21;13:1081697. doi: 10.3389/fphar.2022.1081697 (PMC9811679; doi:10.3389/fphar.2022.1081697)
Supplement: Supplementary file 2 [file DataSheet1.XLSX]

## Sheet: Figure 1
Figure 1B						Figure 1B Statistics
Saline	CVB-D	cap	Cap + CVB-D	Cap + AMG 517		Cap VS Cap + CVB-D
0	8	104	82	0		Group	N	mean	SD	SEM	t	F	F (Sig.)	Sig.
12	0	74	63	19		Cap	11	65.0909	21.2106	6.39525	0.441	0.618	0.441	0.329
0	6	63	31	14		Cap + CVB-D	12	55.6667	23.792	6.86817
2	0	101	59	11
14	18	52	15	5		Cap VS Cap + AMG 517
20	14	68	22	6		Group	N	mean	SD	SEM	t	F	F (Sig.)	Sig.
0	11	66	72	7		Cap	11	65.0909	21.2106	6.39525	8.177	8.892	0.006	0
0	0	47	82	5		Cap + AMG 517	16	10.875	7.00357	1.75089
0	0	56	65	12
0	0	43	79	26		Saline VS CVB-D
		42	35	21		Group	N	mean	SD	SEM	t	F	F (Sig.)	Sig.
			63	15		Saline	10	4.8	7.55425	2.38886	-0.28	1.68	0.686	0.783
				9		CVB-D	10	5.7	6.79951	2.15019
				14
				4
				6
Figure 1C						Figure 1C Statistics
Saline	CVB-D	AITC	AITC + CVB-D	AITC + AMG 517		AITC VS AITC + CVB-D
3	4	114	102	17		Group	N	mean	SD	SEM	t	F	F (Sig.)	Sig.
3	7	31	78	28		AITC	11	49.1818	29.9126	9.019	0.394	0.055	0.817	0.697
9	10	34	30	17		AITC + CVB-D	13	44.5385	27.7657	7.7008
13	2	73	76	26
1	8	38	38	21		AITC VS AITC + A96
0	0	77	67	25		Group	N	mean	SD	SEM	t	F	F (Sig.)	Sig.
0	0	35	31	26		AITC	11	49.1818	29.9126	9.019	3.298	19.503	0	0.007
2	2	32	17	11		AITC + A96	14	18.6429	7.8506	2.0982
1	0	69	27	29
5	0	21	21	10		Saline VS CVB-D
13	0	17	52	14		Group	N	mean	SD	SEM	t	F	F (Sig.)	Sig.
	11		17	8		Saline	11	4.5455	4.9064	1.47933	0.461	0.142	0.711	0.649
			23	6		CVB-D	12	3.6667	4.22833	1.22061
				23
Figure 1D
	Carrageenan + vehicle												Carrageenan + CVB-D
Before	2.35283	2	1.1421	2	2	2	2	2	2	2	2	2	2	2	2	1.7463	2	1.58328	1.58328	2	1.58328	2
10 min	0.0907808	0.126663	0.0315841	0.0797161	0.0154536	0.0154536	0.0154536	0.0315841	0.0154536	0.0242303	0.0315841	0.0154536	0.568334	0.194744	0.407102	0.227334	0.407102	0.48686	0.126663	0.114379	0.210357	0.126663
30 min	0.0315841	0.0326797	0.0129578	0.1487	0.0650564	0.0315841	0.0650564	0.0269866	0.0371368	0.0183305	0.0315841	0.0315841	0.73029	0.474984	0.612507	0.114497	0.653594	0.79164	0.48686	0.371751	0.525891	0.568334
60 min	0.0554148	0.0554148	0.0554148	0.316656	0.1487	0.126663	0.0852005	0.139704	0.0554148	0.126663	0.126663	0.0554148	0.79164	1.1083	0.654268	0.654268	1.1083	1.1083	0.474984	0.79164	0.79164	0.474984
Day 1	0.316656	1.58328	0.981403	0.271401	0.981403	0.0852005	0.126663	0.557626	0.30167	0.210357	0.316656	0.0554148	0.474984	1.1083	0.981403	1.1083	0.79164	1.1083	0.79164	0.981403	1.63567	0.79164
Day 2	0.678503	2	1.58328	0.474984	0.981403	0.929377	0.474984	1.63567	0.79164	1.1083	0.678503	0.316656	1.58328	0.736248	1.02085	1.58328	1.35701	1.1083	1.42918	0.79164	1.1083	0.474984
	Saline + vehicle												Saline + CVB-D
Before	1.1083	2	2	2.35283	2	2	2	2	2	2	2	1.58328	1.58328	2.35283	2	1.1083	2	2	2	2	2	1.58328	2	2
10 min	0.731798	2	1.05178	1.70401	0.678503	1.58328	1.1083	1.58328	0.79164	2	0.654268	2	1.1083	1.1083	1.84729	1.30113	1.58328	0.79164	1.58328	2	1.1083	1.58328	1.58328	0.678503
30 min	1.58328	2	2	1.84729	1.58328	1.58328	2	2	1.58328	1.58328	1.58328	0.79164	1.1083	1.58328	1.58328	1.84729	2	2	1.1083	2	1.1083	0.79164	1.1083	1.21715
60 min	1.29687	1.58328	1.1083	2	2	2	1.58328	1.58328	1.1083	1.1083	1.1083	2.35283	1.30113	1.58328	1.58328	2	2	2	1.58328	1.58328	1.1083	2.04169	2	2
Day 1	2	2	2.35283	2	1.1083	2	2	1.1083	2	2	2	1.58328	2	1.58328	1.58328	2	2	2	2	2	2	2	2	2
Day 2	2	2	2	2	1.58328	2	2	1.58328	2	2	2	2	2	2	2	2	2	2	2	2	2	2	2	2
	Figure 1D Statistics
	Carrageenan VS Carrageenan + CVB-D (Before)										Carrageenan VS Carrageenan + CVB-D (10 min)										Carrageenan VS Carrageenan + CVB-D (30 min)
	Group	N	mean	SD	SEM	t	F	F (Sig.)	Sig.		Group	N	mean	SD	SEM	t	F	F (Sig.)	Sig.		Group	N	mean	SD	SEM	t	F	F (Sig.)	Sig.
	Carrageenan	12	1.9579	0.27621	0.07974	1.033	0.332	0.571	0.3		Carrageenan	12	0.0411	0.03708	0.0107	-4.597	33.076	0	0.001		Carrageenan	12	0.0444	0.03637	0.0105	-7.897	9.386	0.006	0
	Carrageenan + CVB-D	10	1.8496	0.19977	0.06317						Carrageenan + CVB-D	10	0.287	0.1657	0.0524						Carrageenan + CVB-D	10	0.533	0.19282	0.06098
	Carrageenan VS Carrageenan + CVB-D (60 min)										Carrageenan VS Carrageenan + CVB-D (Day 1)										Carrageenan VS Carrageenan + CVB-D (Day 2)
	Group	N	mean	SD	SEM	t	F	F (Sig.)	Sig.		Group	N	mean	SD	SEM	t	F	F (Sig.)	Sig.		Group	N	mean	SD	SEM	t	F	F (Sig.)	Sig.
	Carrageenan	12	0.0444	0.03637	0.0105	-8.509	9.263	0.006	0		Carrageenan	12	0.4823	0.46597	0.13451	-2.877	2.053	0.167	0.009		Carrageenan	12	0.9711	0.52395	0.15125	-0.748	1.004	0.328	0.463
	Carrageenan + CVB-D	10	0.533	0.19282	0.06098						Carrageenan + CVB-D	10	0.9773	0.30563	0.09665						Carrageenan + CVB-D	10	1.1193	0.3745	0.11843
Figure 1E
	Carrageenan + CVB-D												Carrageenan + vehicle
Before	30.9	28.6	28.3	20.7	24	17.8	19.3	29.7	20.8	30.6	25		21.4	22.5	21.3	25.1	25.2	15.3	14.4	23	18.7	24.1	29.5
10 min	24.4	37.3	26.6	24.9	28.9	21.5	38.5	31.5	26.1	38.8	36		24.7	19.5	12.9	9.3	30.5	25.5	18.1	15.5	12.1	5.5	9.3
30 min	33	22.7	31.1	30.3	17.4	23.8	19.8	47.3	18.7	22.5	41		7.3	11.5	7.6	7.7	21.7	11.3	3	12.6	17.1	8.4	14.5
60 min	21.3	17.9	27.5	23.6	24.6	20.3	23.7	21.5	31.1	31	43.1		4	4.5	9.8	9.7	6	8	2.6	20.2	19.4	19.1	14.7
Day 1	31.2	28.6	37.4	25.3	27.3	29.1	30.6	38.8	32.4	47.9	31.7		24	30.8	22.7	13.9	23.5	20.7	21.9	17.8	26.3	19.9	22.6
Day 2	24.2	34.1	32.2	35.7	15.3	27.6	32	52.4	25.6	35.9	48.9		44.8	20.8	19.3	13.2	23.4	24.9	29.4	16.2	29.6	21.9	28
	CVB-D + Saline												Vehicle + Saline
Before	16.5	28.2	21.1	19.3	29.8	17.9	28.5	26.9	23.5	29.2	23.2		17.4	25.2	31.6	24.8	31	29.5	26.3	26	29.6	32.5
10 min	19.5	25.6	21.1	23.2	23.8	32.5	18.5	27.2	21	19.3	27.4		23.1	22.2	19	32.6	22.1	20.4	32.7	35.5	37.3	16.4
30 min	19.4	20.7	27.7	18.9	26.9	31.3	19.9	21.9	19.3	14.2	28.7		23.1	23.2	20.5	21.1	20.3	34.5	21.9	18.8	27.8	27.4
60 min	18.2	28	20.6	20.4	26.9	26.5	23.6		27.2	25.2	38		19.5	16.4	30.8	20.8	26.9	29.2	20.9	35.5	26.3	23.6
Day 1	19.8	15.5	29	24.5	33.4	31.2	33.9	25.1	20.1	16.4	23.8		29.5	27.9	29.8	16.7	23.4	35.5	15.6	24.6	33.1	18.9
Day 2	36.6	16.8	31.4	38.4	24.6	30.1	13.7	27.1	23.3	23.6	18.9		27.9	25.2	22.4	19.8	25.8	24.8	14.9	18.2	27.3	15.5
	Figure 1E Statistics
	Carrageenan VS Carrageenan + CVB-D (Before)										Carrageenan VS Carrageenan + CVB-D (10 min)										Carrageenan VS Carrageenan + CVB-D (30 min)
	Group	N	mean	SD	SEM	t	F	F (Sig.)	Sig.		Group	N	mean	SD	SEM	t	F	F (Sig.)	Sig.		Group	N	mean	SD	SEM	t	F	F (Sig.)	Sig.
	Carrageenan	11	21.8636	4.42657	1.33466	-1.619	0.631	0.436	0.121		Carrageenan	11	16.6273	7.8334	2.36186	-4.547	0.408	0.53	0		Carrageenan	11	11.1545	5.2296	1.57678	-5.096	4.553	0.045	0
	Carrageenan + CVB-D	11	25.0636	4.83245	1.45704						Carrageenan + CVB-D	11	0.287	6.30071	1.89973						Carrageenan + CVB-D	11	27.9636	9.60961	2.89741
	Carrageenan VS Carrageenan + CVB-D (60 min)										Carrageenan VS Carrageenan + CVB-D (Day 1)										Carrageenan VS Carrageenan + CVB-D (Day 2)
	Group	N	mean	SD	SEM	t	F	F (Sig.)	Sig.		Group	N	mean	SD	SEM	t	F	F (Sig.)	Sig.		Group	N	mean	SD	SEM	t	F	F (Sig.)	Sig.
	Carrageenan	11	10.7273	6.5774	1.98316	-5.235	0.034	0.856	0		Carrageenan	11	22.1909	4.38166	1.32112	-4.509	1.158	0.295	0		Carrageenan	11	24.6818	8.48196	2.55741	-2.053	0.309	0.584	0.053
	Carrageenan + CVB-D	11	25.9636	7.06474	2.1301						Carrageenan + CVB-D	11	32.7545	6.41675	1.93472						Carrageenan + CVB-D	11	33.0818	10.5938	3.19417
Figure 1F
CVB-D 0	CVB-D 0.1 μM	CVB-D 0.3 μM	CVB-D 0.5 μM	CVB-D 1 μM	CVB-D 2 μM
7.3	11.3	11.6	20.7	19	33
11.5	2.3	14	17.2	19.4	22.7
7.6	8.2	7.6	15.2	24.3	31.1
7.7	11.8	10.2	19.2	27.4	30.3
11.3	4.6	9.8	19.7	31.5	17.4
3	11.8	16.5	17.7	19.4	23.8
12.6	5.8	18.3	17.1	28.3	19.8
17.1	5.3	13.4	16.5	29.6	47.3
8.4	9.4	8.3	15.2	30.9	18.7
14.5	12.2	16.6	23.3	31.6	22.5
	4.6	18	19.5		41
Figure 1G
	Vehicle (i.p.) + saline												CVB-D (i.p.) + saline
Before	2	2	2	2	2	2	2	2	2	1.58328	2	2	2	2	2	2	2	1.1083	2	2	2	2	2	1.1083
10 min	1.21715	0.474984	1.21715	0.79164	0.79164	1.21715	0.474984	1.63567	2	1.1083	1.1083	1.58328	0.474984	0.79164	0.79164	0.79164	1.1083	1.58328	0.79164	1.1083	2	2	2	1.1083
30 min	2	1.1083	0.79164	1.58328	1.58328	1.58328	1.58328	1.58328	2	2	1.1083	1.1083	1.1083	0.929377	0.79164	0.79164	1.1083	1.58328	0.79164	1.1083	1.58328	1.58328	2.35283	1.1083
60 min	2	0.981403	2	1.1083	0.981403	2	1.58328	2	1.58328	1.58328	2.35283	2	1.58328	2	2	1.1083	1.1083	1.58328	2	2	1.1083	1.1083	1.58328	2
Day 1	1.58328	1.1083	2	2	2	2	1.58328	2	2	2	1.1083	2	0.79164	1.42918	1.1083	2	1.1083	2	2	0.79164	2	1.58328	1.1083	2
Day 2	2	1.1083	2	2	2	2	1.1083	2	2	1.58328	2	2	0.949905	2	2	2	1.58328	2	2	2	2	2	2	2
	Vehicle (i.p.) + carrageenan												CVB-D (i.p.) + carrageenan
Before	2	2	2	2	2	2.35283	2	2	2	1.58328	1.58328	2	1.1083	1.58328	2	2	2	2	2	2	1.1083	2	2	2
10 min	0.126663	0.0554148	0.0554148	0.126663	0.0554148	0.0315841	0.126663	0.0554148	0.126663	0.0226822	0.0226822	0.0326797	0.654268	0.316656	0.474984	0.474984	0.316656	0.1487	0.474984	0.474984	0.557626	0.316656	0.316656	0.408338
30 min	0.316656	0.114497	0.114497	0.0554148	0.0552721	0.316656	0.126663	0.126663	0.0554148	0.0315841	0.315841	0.0315841	0.474984	0.79164	0.407102	0.474984	0.949905	0.407102	0.474984	0.316656	0.316656	0.316656	0.79164	0.981403
60 min	0.474984	0.316656	0.316656	0.474984	0.474984	0.316656	0.126663	0.316656	0.316656	0.0554148	0.0554148	0.0326797	0.79164	0.79164	0.79164	0.474984	1.1083	0.79164	0.929377	1.21715	0.79164	0.79164	0.981403	0.79164
Day 1	0.929377	0.79164	0.79164	0.79164	0.474984	0.316656	0.474984	0.316656	0.474984	0.126663	0.126663	0.126663	0.79164	1.1083	0.79164	0.79164	1.1083	0.474984	1.1083	1.1083	0.79164	0.79164	1.1083	0.474984
Day 2	1.58328	1.1083	1.35701	1.35701	0.79164	0.929377	0.929377	0.79164	0.474984	0.474984	0.114497	0.316656	0.981403	1.63567	1.1421	1.1388	0.981403	2.6649	1.1388	0.474984	1.21715	1.1083	1.35701	1.30113
	Figure 1G Statistics
	Carrageenan VS Carrageenan + CVB-D（i.p.） (Before)										Carrageenan VS Carrageenan + CVB-D（i.p.） (10 min)										Carrageenan VS Carrageenan + CVB-D （i.p.）(30 min)
	Group	N	mean	SD	SEM	t	F	F (Sig.)	Sig.		Group	N	mean	SD	SEM	t	F	F (Sig.)	Sig.		Group	N	mean	SD	SEM	t	F	F (Sig.)	Sig.
	Carrageenan	12	1.9599	0.20283	0.05855	1.223	4.116	0.055	0.234		Carrageenan	12	0.0698	0.04373	0.01263	-8.317	9.505	0.005	0		Carrageenan	12	0.1384	0.1128	0.03256	-5.322	11.229	0.003	0
	Carrageenan + CVB-D	12	1.8167	0.35169	0.10152						Carrageenan + CVB-D	12	0.4113	0.13533	0.03907						Carrageenan + CVB-D	12	0.5586	0.24918	0.07193
	Carrageenan VS Carrageenan + CVB-D （i.p.）(60 min)										Carrageenan VS Carrageenan + CVB-D（i.p.） (Day 1)										Carrageenan VS Carrageenan + CVB-D （i.p.）(Day 2)
	Group	N	mean	SD	SEM	t	F	F (Sig.)	Sig.		Group	N	mean	SD	SEM	t	F	F (Sig.)	Sig.		Group	N	mean	SD	SEM	t	F	F (Sig.)	Sig.
	Carrageenan	12	0.2732	0.16673	0.04813	-8.009	0	0.988	0		Carrageenan	12	0.4785	0.2894	0.08354	-3.622	0.347	0.562	0.002		Carrageenan	12	0.8524	0.45172	0.1304	-2.061	0.085	0.773	0.051
	Carrageenan + CVB-D	12	0.8544	0.18813	0.05431						Carrageenan + CVB-D	12	0.8708	0.23869	0.0689						Carrageenan + CVB-D	12	1.2618	0.51922	0.14989
Figure 1H
	Vehicle + CFA												CVB-D + CFA
Before	2	2	2	2	2	2	2	2	2	2	2	2	2	2	2	2	2	2	2	2	2	2	2	2
0	0.0315841	0.0315841	0.0130719	0.0554148	0.0100848	0.0269866	0.0316656	0.0129578	0.0183305	0.0315841	0.0154536	0.0154536	0.316656	0.474984	0.316656	0.133245	0.126663	0.261707	0.79164	0.271401	0.0367365	0.371751	0.316656	0.474984
1	0.0226822	0.126663	0.0380503	0.0226061	0.79164	0.0654268	0.0650564	0.0315841	0.0474707	0.0326797	0.0554148	0.0554148	0.612507	0.79164	0.48686	0.126663	0.79164	0.79164	0.474984	0.79164	0.79164	1.1083	1.1083	0.79164
2	0.182208	0.126663	0.0714592	0.1487	0.79164	0.525891	0.73029	0.1487	0.126663	0.0554148	0.316656	0.0315841	1.21715	0.79164	0.474984	0.316656	0.736248	1.21715	1.30113	2	0.79164	1.1083	0.79164	0.79164
4	0.316656	0.474984	0.407102	0.474984	0.557626	0.474984	0.79164	1.21715	0.316656	0.126663	0.474984	0.126663	2.35283	1.58328	0.79164	1.1083	2.35283	2	2	1.1083	0.929377	1.58328	0.949905	0.79164
7	0.73029	0.79164	0.736248	1.1083	0.407102	0.474984	0.557626	1.58328	0.474984	0.474984	0.79164	0.79164	1.21715	1.58328	2	2	0.79164	1.1083	1.1083	1.58328	1.58328	2	0.79164	1.63567
10	2	2	1.58328	1.84729	2	2	1.58328	2	0.79164	1.1083	2	0.474984	2	2	1.58328	1.1083	2	2	2	2	2	2	2	1.58328
14	1.1083	1.84729	1.1083	0.981403	2	1.58328	1.1083	2	1.58328	2	2	1.1083	2	2	1.84729	1.30113	2	1.1083	2	2	2	2	2	2
	Vehicle + saline												CVB-D + saline
Before													2	2	2	2.35283	2	2	1.58328	2	2	2	2	2
0	2	2	2	2	2	2							1.35701	1.1083	2	1.84729	1.58328	0.79164	0.654268	2	2	1.58328	1.1083	1.58328
1	2	1.1083	1.58328	1.58328	0.79164	0.79164							2	2	2	2	2	2	2	2	2	2	2	2
2	1.58328	2.04169	2	2.35283	2	2							2	2	2	2	2	2	2	2	2	2	2	2
4	2	1.1083	2	2	2	2							2	2	2	1.70401	2	1.1083	2	2	2	1.58328	2	2
7	2	2	2	2	2	1.58328							2	2	2	2.35283	2	2	2	2	2	2	2	2
10	2	2	2	2	1.58328	1.42918							2	2	2	2	2	2	2.35283	2	2	2	2	2
14	2	2	2.35283	2	2	1.58328							2	2	2	2	2	2	2	2	2	2	2	2
	2	2	2	2	2	2
	Figure 1H Statistics
	CFA VS CFA + CVB-D (Before)										CFA VS CFA + CVB-D (0)										CFA VS CFA + CVB-D (1)										CFA VS CFA + CVB-D (2)
	Group	N	mean	SD	SEM	t	F	F (Sig.)	Sig.		Group	N	mean	SD	SEM	t	F	F (Sig.)	Sig.		Group	N	mean	SD	SEM	t	F	F (Sig.)	Sig.		Group	N	mean	SD	SEM	t	F	F (Sig.)	Sig.
	Carrageenan	12	2	0	0	-	-	-	-		Carrageenan	12	0.245	0.1292	0.00373	-5.236	9.924	0.005	0		Carrageenan	12	0.1129	0.21559	0.06223	-6.09	1.303	0.266	0		Carrageenan	12	0.2713	0.26494	0.07648	-4.627	2.081	0.163	0
	Carrageenan + CVB-D	12	2	0	0						Carrageenan + CVB-D	12	0.3244	0.19799	0.05716						Carrageenan + CVB-D	12	0.7223	0.27141	0.07835						Carrageenan + CVB-D	12	0.9615	0.44362	0.12806
	CFA VS CFA + CVB-D (4)										CFA VS CFA + CVB-D (7)										CFA VS CFA + CVB-D (10)										CFA VS CFA + CVB-D (14)
	Group	N	mean	SD	SEM	t	F	F (Sig.)	Sig.		Group	N	mean	SD	SEM	t	F	F (Sig.)	Sig.		Group	N	mean	SD	SEM	t	F	F (Sig.)	Sig.		Group	N	mean	SD	SEM	t	F	F (Sig.)	Sig.
	Carrageenan	12	0.48	0.29465	0.08506	-5.129	11.606	0.003	0		Carrageenan	12	0.7436	0.33159	0.9572	-4.43	2.638	0.119	0		Carrageenan	12	1.6157	0.53764	0.1552	-1.369	4.136	0.054	0.185		Carrageenan	12	1.5357	0.4266	1.2315	-2.097	4.316	0.05	0.048
	Carrageenan + CVB-D	12	1.4626	0.5947	0.17168						Carrageenan + CVB-D	12	1.4502	0.44209	0.12762						Carrageenan + CVB-D	12	1.8562	0.28515	0.08232						Carrageenan + CVB-D	12	1.8547	0.30949	0.08934
Figure 1I
	Vehicle + saline												CVB-D + saline
0	26.9	20	16.9	26.4	16.1	18.9	25.2	26.3	17.3	14.4	25.9	25.1	16.1	20.2	26	16.8	17.1	24.4	18	23.7	16.4	16.8	19.1	19.8
1	30	21.5	24.4	16.8	16.3	22.9	13.9	30.5	20.4	18.2	21	25.5	22.3	24.5	22.3	31.1	30.6	25	27.3	22.5	16.7	27.5	18.3	17.9
2	30.2	20.8	14.7	22.8	16.5	23.4	23.1	13.8	18.8	22.5	21.9	19.8	29.4	27.4	25.7	24.8	21.3	27.7	20.5	30	26.5	16.4	19.5	25.3
4	21.6	23	23.5	20.4	20.4	30.6	29.7	21.8	22.8	26.7	27	34.5	28	28.5	28.7	20.1	17.8	26.8	19.1	28.3	20.4	27.3	20.5	24.8
7	13.8	23	23.6	18.7	17.3	24.6	20.1	21.2	22.4	25.3	19.9	16.3	28.9	23.7	17.7	19.1	16.7	27.4	18.1	35.6	20.3	30.8	17.5	19.8
12	24.3	19.4	19.7	20	15.9	22.9	18.3	16	22.4	18.7	21.1	19	19.4	23.7	18.4	25.6	15.4	17.9	18.2	31.9	17.7	19.1	33.9	16.7
	Vehicle + CFA												CVB-D + CFA
0	20.1	18.9	29.4	20.3	23.9	20	16.9	29	18.1	25.9	14.4	17.3	21.2	42.2	29.4	16.8	17.1	23	18	23.7	22	26.3	19.1	21.7
1	25.6	9.8	8.5	8	5.7	11.9	3.6	15.1	16.1	16.6	13.9	7.8	23.6	12.9	20.9	11.5	21.3	17.2	14	20.2	31.5	26.6	21	16.9
2	20.8	10.2	7.7	12.8	3.1	17.3	12.8	8.5	25.1	17.7	13.1	5.2	21.6	27.4	18.3	17.3	12.7	18.4	23.5	18.3	33.4	25.9	28.1	32.9
4	10.5	9.3	14.3	10.8	12.4	12.6	5.6	15.4	14.5	12.1	7.3	6.8	25.7	26.1	18.7	18.7	14.4	23.3	21.8	18.5	25.1	36.1	25.8	17.1
7	10.6	15.9	16	8.6	8.9	16	12.8	13.2	18.8	23.3	11.8	9.7	28.9	20.8	20.9	19.1	18.5	22.5	14.3	21.4	18.2	38	21.2	15.7
12	15	11.5	14.6	18.1	17.2	21.2	16	20	13.8	14.8	16.3	22	18.8	25.1	19.5	22.1	16.3	21.1	22.2	19.4	19.7	16.4	25.8	18.8
	Figure 1I Statistics
	CFA VS CFA + CVB-D (0)										CFA VS CFA + CVB-D (1)										CFA VS CFA + CVB-D (2)
	Group	N	mean	SD	SEM	t	F	F (Sig.)	Sig.		Group	N	mean	SD	SEM	t	F	F (Sig.)	Sig.		Group	N	mean	SD	SEM	t	F	F (Sig.)	Sig.
	Carrageenan	12	21.1833	4.82189	1.39196	-0.893	0.226	0.639	0.383		Carrageenan	12	11.8833	6.00739	1.73419	-3.289	0.026	0.872	0.003		Carrageenan	12	12.8583	6.48571	1.87226	-3.88	0.086	0.772	0.001
	Carrageenan + CVB-D	12	23.375	6.99794	2.02013						Carrageenan + CVB-D	12	19.8	5.78352	1.66956						Carrageenan + CVB-D	12	23.15	6.50741	1.87853
	CFA VS CFA + CVB-D (4)										CFA VS CFA + CVB-D (7)										CFA VS CFA + CVB-D (12)
	Group	N	mean	SD	SEM	t	F	F (Sig.)	Sig.		Group	N	mean	SD	SEM	t	F	F (Sig.)	Sig.		Group	N	mean	SD	SEM	t	F	F (Sig.)	Sig.
	Carrageenan	12	10.9667	3.18928	0.92067	-0.116	2.664	0.117	0		Carrageenan	12	13.8	4.39835	1.26969	-3.519	0.149	0.703	0.002		Carrageenan	12	16.7083	3.13991	0.90641	-2.978	0.038	0.847	0.007
	Carrageenan + CVB-D	12	22.6083	5.77179	1.66617						Carrageenan + CVB-D	12	21.625	6.32385	1.82554						Carrageenan + CVB-D	12	20.4333	2.98613	0.86202

## Sheet: Figure 2
Figure 2A				Figure 2B				Figure 2C				Figure 2D				Figure 2E			Figure 2F			Figure 2G			Figure 2H					Figure 2I
Time (s)	-80 mV	+80 mV		Time (s)	-80 mV	+80 mV		Time (s)	-80 mV	+80 mV		Time (s)	-80 mV	+80 mV		Time (s)	-60 mV		Time (s)	-60 mV		Time (s)	-60 mV		Time (ms)	Bath	CVB-D	TTX		Time (ms)	Bath	CVB-D	TTX
0	-0.0204172	0.116329		0	-0.0099822	0.382894		0	-0.0409526	0.80259		0	-0.055286	0.265164		214.062	-9.15527		0.3996	-100.56		4.264	-465.088		0	-16.4795	9.76563	5.49316		0	-1.83105	0	1.2207
2	-0.0209882	0.0987639		2	-0.00626103	0.346702		2	-0.0341206	0.745398		2	-0.0633387	0.247215		214.162	-6.71387		0.5996	-79.81		4.464	-499.268		0.0001	-13.4277	8.54492	2.44141		0.0001	1.83105	-0.610352	0
4	-0.0209685	0.12137		4	-0.00637916	0.349076		4	-0.0343569	0.791219		4	-0.0657408	0.232114		214.262	-9.15527		0.7996	-91.41		4.664	-498.047		0.0002	-8.54492	6.71387	3.66211		0.0002	1.83105	-2.44141	1.83105
6	-0.0232721	0.126162		6	-0.00992313	0.34989		6	-0.020181	0.66456		6	-0.0601492	0.266385		214.362	-6.71387		0.9996	-98.73		4.864	-497.437		0.0003	-6.71387	4.88281	1.83105		0.0003	3.66211	-5.49316	1.2207
8	-0.0233509	0.113616		8	-0.00667449	0.349664		8	-0.0197872	0.636642		8	-0.0703479	0.25307		214.462	-6.10352		1.1996	-104.84		5.064	-487.061		0.0004	-6.71387	4.88281	4.27246		0.0004	4.27246	-3.66211	2.44141
10	-0.0237446	0.115696		10	-0.00750142	0.388387		10	-0.0275643	0.640914		10	-0.0694816	0.233923		214.562	-7.32422		1.3996	-112.77		5.264	-501.709		0.0005	-6.10352	4.27246	2.44141		0.0005	3.66211	-0.610352	3.66211
12	-0.0243156	0.141353		12	-0.00685169	0.362413		12	-0.255895	6.33172		12	-0.0716474	0.239823		214.662	-7.32422		1.5996	-87.14		5.464	-477.295		0.0006	-4.88281	0	3.66211		0.0006	0	0.610352	4.88281
14	-0.0202597	0.124693		14	-0.00868274	0.328346		14	-0.320612	6.78234		14	-0.0658589	0.233742		214.762	-7.32422		1.7996	-105.45		5.664	-473.022		0.0007	-2.44141	-5.49316	4.88281		0.0007	1.2207	1.2207	6.71387
16	-0.0220317	0.131949		16	-0.00657605	0.354953		16	-0.366546	7.04658		16	-0.0683987	0.246492		214.862	-6.10352		1.9996	-112.16		5.864	-491.333		0.0008	-4.27246	-4.27246	7.32422		0.0008	0	-1.2207	4.88281
18	-0.0205354	0.134639		18	-0.00616258	0.347833		18	-0.424746	7.08598		18	-0.0649926	0.220653		214.962	-6.71387		2.1996	-104.84		6.064	-495.605		0.0009	-4.88281	-4.88281	6.71387		0.0009	0	-2.44141	2.44141
20	-0.0219727	0.132514		20	-0.00832834	0.396344		20	-0.381253	7.07802		20	-0.0660558	0.246469		215.062	-6.71387		2.3996	-103.01		6.264	-474.854		0.001	1.83105	-3.05176	3.05176		0.001	0.610352	-4.27246	1.83105
22	-0.0221892	0.130796		22	-0.00758017	0.353665		22	-0.48395	7.1717		22	-0.184444	0.416011		215.162	-4.88281		2.5996	-104.23		6.464	-489.502		0.0011	5.49316	-8.54492	5.49316		0.0011	-1.83105	-1.2207	3.66211
24	-0.0216773	0.13265		24	-0.00714702	0.374032		24	-0.444946	7.23332		24	-0.615333	0.889192		215.262	-6.71387		2.7996	-115.21		6.664	-500.488		0.0012	6.71387	-12.207	10.376		0.0012	0	1.83105	5.49316
26	-0.0215198	0.146349		26	-0.00626103	0.329906		26	-0.45613	7.24478		26	-1.20706	1.53429		215.362	-5.49316		2.9996	-121.93		6.864	-484.619		0.0013	7.32422	-12.8174	11.5967		0.0013	-3.66211	1.83105	3.05176
28	-0.0185665	0.129801		28	-0.00708795	0.346318		28	-0.443568	7.33907		28	-1.85263	1.90066		215.462	-5.49316		3.1996	-126.81		7.064	-496.216		0.0014	3.05176	-12.8174	10.9863		0.0014	-1.2207	-1.2207	1.2207
30	-0.0195706	0.127948		30	-0.00669418	0.349709		30	-0.468278	7.33665		30	-2.53957	2.37651		215.562	-6.10352		3.3996	-137.19		7.264	-482.788		0.0015	3.66211	-6.71387	13.4277		0.0015	0	-0.610352	1.83105
32	-0.0206535	0.124286		32	-0.00732422	0.369331		32	-0.518543	7.37589		32	-2.98365	2.48174		215.662	-4.88281		3.5996	-131.69		7.464	-489.502		0.0016	5.49316	-2.44141	15.8691		0.0016	-1.83105	-2.44141	4.88281
34	-0.0239415	0.12085		34	-0.0094506	0.321565		34	-0.479087	7.39161		34	-3.35729	2.7955		215.762	-6.71387		3.7996	-128.64		7.664	-496.216		0.0017	3.05176	-1.83105	16.4795		0.0017	-3.05176	-1.2207	4.27246
36	-0.0247488	0.132831		36	-0.0099822	0.38685		36	-0.543784	7.48106		36	-3.631	2.99221		215.862	-6.10352		3.9996	-156.11		7.864	-474.854		0.0018	1.2207	-0.610352	15.2588		0.0018	-6.10352	-0.610352	5.49316
38	-0.025241	0.130547		38	-0.00813146	0.315823		38	-0.530809	7.57733		38	-3.70479	3.07913		215.962	-6.71387		4.1996	-98.73		8.064	-476.074		0.0019	-2.44141	4.88281	17.0898		0.0019	-3.05176	1.2207	3.66211
40	-0.0250835	0.125574		40	-0.00889932	0.358729		40	-0.544867	7.5897		40	-3.88892	3.17815		216.062	-6.71387		4.3996	-109.11		8.264	-478.516		0.002	-4.27246	7.93457	18.3105		0.002	0	3.66211	6.10352
42	-0.0225633	0.117504		42	-0.00748173	0.3446		42	-0.583102	7.56822		42	-4.06177	3.20281		216.162	-4.88281		4.5996	-143.29		8.464	-486.45		0.0021	-1.2207	4.88281	13.4277		0.0021	0.610352	0	5.49316
44	-0.0249654	0.122726		44	-0.0087615	0.379413		44	-0.582689	7.69595		44	-4.17185	3.27772		216.262	-7.32422		4.7996	-134.13		8.664	-490.112		0.0022	0.610352	6.10352	12.207		0.0022	1.2207	-1.83105	3.05176
46	-0.0238825	0.120827		46	-0.00714702	0.333184		46	-0.616987	7.66751		46	-4.18231	3.36842		216.362	-6.10352		4.9996	-135.35		8.864	-495.605		0.0023	-0.610352	6.71387	10.9863		0.0023	-0.610352	-4.88281	2.44141
48	-0.023784	0.121596		48	-0.006832	0.318988		48	-0.617046	7.77045		48	-4.24858	3.5175		216.462	-4.27246		5.1996	-138.41		9.064	-489.502		0.0024	1.2207	4.27246	12.207		0.0024	-1.83105	-3.66211	3.66211
50	-0.0255757	0.126139		50	-0.00673356	0.344645		50	-0.614782	7.77229		50	-4.09812	3.57173		216.562	-6.10352		5.3996	-131.69		9.264	-476.685		0.0025	0.610352	-1.83105	12.207		0.0025	-4.27246	-0.610352	5.49316
52	-0.0247685	0.117323		52	-0.00720609	0.360266		52	-0.661385	7.85979		52	-4.27002	3.6098		216.662	-5.49316		5.5996	-144.51		9.464	-479.126		0.0026	0	5.49316	17.0898		0.0026	-4.27246	-1.2207	4.88281
54	-0.0233706	0.104958		54	-0.00763924	0.321203		54	-0.65154	7.97008		54	-4.13608	3.56902		216.762	-6.10352		5.7996	-139.02		9.664	-485.84		0.0027	0	10.376	16.4795		0.0027	0.610352	-1.2207	3.66211
56	-0.0238234	0.11556		56	-0.00891901	0.368449		56	-0.705192	7.944		56	-4.3129	3.5935		216.862	-7.32422		5.9996	-152.44		9.864	-491.943		0.0028	-2.44141	12.207	13.4277		0.0028	0.610352	-1.83105	3.66211
58	-0.0253197	0.115628		58	-0.00738328	0.394129		58	-0.70157	7.91606		58	-4.05535	3.64837		216.962	-6.71387		6.1996	-161.6		10.064	-479.126		0.0029	-1.83105	9.76563	11.5967		0.0029	3.05176	-2.44141	1.83105
60	-0.0234296	0.119132		60	-0.0113998	0.389879		60	-0.699542	7.99486		60	-4.12749	3.65074		217.062	-4.88281		6.3996	-145.12		10.264	-481.567		0.003	-0.610352	12.207	8.54492		0.003	6.10352	-5.49316	-0.610352
62	-0.0247488	0.112553		62	-0.00726515	0.383911		62	-0.709937	8.04475		62	-4.35299	3.61751		217.162	-3.05176		6.5996	-167.09		10.464	-485.84		0.0031	-3.66211	11.5967	8.54492		0.0031	5.49316	-6.10352	-1.2207
64	-0.0233706	0.113797		64	-0.0108288	0.425189		64	-0.729331	8.08639		64	-2.96788	1.92014		217.262	-5.49316		6.7996	-154.89		10.664	-476.074		0.0032	-3.05176	9.15527	6.71387		0.0032	2.44141	-7.32422	2.44141
66	-0.0252804	0.103737		66	-0.010435	0.342611		66	-0.743802	8.10364		66	-3.11963	2.68711		217.362	-4.88281		6.9996	-160.38		10.864	-544.434		0.0033	-3.05176	1.2207	9.76563		0.0033	-1.83105	-9.15527	4.27246
68	-0.0202991	0.108959		68	-0.0119904	0.396977		68	-0.780344	8.24849		68	-3.44039	2.90111		217.462	-7.93457		7.1996	-155.5		11.064	-629.883		0.0034	-6.10352	3.66211	13.4277		0.0034	-2.44141	-6.71387	5.49316
70	-0.0230162	0.106292		70	-0.00785582	0.391077		70	-0.761187	8.3032		70	-3.60789	2.87374		217.562	-7.93457		7.3996	-164.65		11.264	-673.218		0.0035	-5.49316	5.49316	10.376		0.0035	-2.44141	-6.10352	8.54492
72	-0.0224255	0.0999168		72	-0.00964749	0.364267		72	-0.774044	8.32834		72	-3.35408	2.86377		217.662	-4.27246		7.5996	-175.03		11.464	-722.046		0.0036	-5.49316	3.05176	4.88281		0.0036	1.83105	-6.10352	6.71387
74	-0.0223861	0.11192		74	-0.00909621	0.375886		74	-0.824093	8.4524		74	-3.60706	2.81406		217.762	-7.93457		7.7996	-155.5		11.664	-754.395		0.0037	-0.610352	-3.05176	4.27246		0.0037	3.05176	-6.71387	5.49316
76	-0.0235478	0.120827		76	-0.00639885	0.396389		76	-0.800486	8.42131		76	-3.31234	2.84225		217.862	-6.10352		7.9996	-174.42		11.864	-787.964		0.0038	2.44141	-1.83105	6.71387		0.0038	4.27246	-7.32422	1.83105
78	-0.023784	0.105862		78	-0.00722578	0.333636		78	-0.7604	8.42179		78	-3.20106	2.67655		217.962	-5.49316		8.1996	-170.75		12.064	-799.561		0.0039	2.44141	1.83105	3.66211		0.0039	3.05176	-8.54492	2.44141
80	-0.0247094	0.111039		80	-0.00557192	0.303797		80	-0.818324	8.49259		80	-3.27991	2.68245		218.062	-4.88281		8.3996	-175.64		12.264	-802.612		0.004	-1.2207	4.88281	9.15527		0.004	0	-9.15527	2.44141
82	-0.0256545	0.119199		82	-0.00657605	0.303526		82	-0.84195	8.50281		82	-3.66544	2.58525		218.162	-4.88281		8.5996	-173.2		12.464	-782.471		0.0041	-5.49316	-2.44141	10.9863		0.0041	1.2207	-5.49316	0
84	-0.0241778	0.106789		84	-0.00758017	0.296834		84	-0.881466	8.52636		84	-3.56337	2.50911		218.262	-7.93457		8.7996	-175.03		12.664	-808.105		0.0042	-14.6484	-15.2588	-6.10352		0.0042	5.49316	-4.88281	-1.83105
86	-0.0239218	0.113842		86	-0.0070092	0.2745		86	-0.857603	8.50909		86	-3.19303	2.51673		218.362	-5.49316		8.9996	-199.44		12.864	-803.223		0.0043	-12.207	-15.8691	-24.4141		0.0043	6.10352	-3.66211	1.2207
88	-0.0267767	0.111129		88	-0.00793457	0.34625		88	-0.852799	8.56579		88	-2.94965	1.50865		218.462	-7.93457		9.1996	-194.56		13.064	-795.898		0.0044	-6.10352	-11.5967	-24.4141		0.0044	8.54492	-3.05176	0
90	-0.0248669	0.111581		90	-0.00791488	0.306803		90	-0.869357	8.61192		90	-3.30681	1.48356		218.562	-4.27246		9.3996	-187.84		13.264	-802.002		0.0045	-7.32422	-10.376	-11.5967		0.0045	9.76563	-5.49316	1.2207
92	-0.0265011	0.125755		92	-0.00706826	0.327442		92	-0.864258	8.67746		92	-3.06733	1.27349		218.662	-6.71387		9.5996	-201.27		13.464	-797.119		0.0046	-17.7002	-17.0898	2.44141		0.0046	7.32422	-4.88281	-1.2207
94	-0.027072	0.119584		94	-0.00639885	0.33601		94	-0.88755	8.65937		94	-2.95451	1.12212		218.762	-7.32422		9.7996	-192.12		13.664	-780.029		0.0047	-37.8418	-39.6729	12.207		0.0047	3.66211	-7.32422	2.44141
96	-0.0262254	0.115537		96	-0.212875	0.843777		96	-0.905486	8.72308		96	-2.95146	1.1551		218.862	-4.27246		9.9996	-186.01		13.864	-793.457		0.0048	-76.9043	-84.8389	11.5967		0.0048	5.49316	-7.93457	4.27246
98	-0.0272689	0.126591		98	-0.215178	0.844342		98	-0.877961	8.67113		98	-2.90827	1.03036		218.962	-5.49316		10.1996	-192.73		14.064	-803.223		0.0049	-138.55	-147.705	11.5967		0.0049	8.54492	-4.27246	10.376
100	-0.0285881	0.13118		100	-0.195234	0.847846		100	-0.921119	8.71754		100	-2.88218	1.06084		219.062	-6.71387		10.3996	-195.78		14.264	-794.067		0.005	-210.571	-216.675	6.10352		0.005	-17.7002	-22.583	0
102	-0.0234493	0.111649		102	-0.197025	0.84927		102	-0.882076	8.73266		102	-2.87172	0.803291		219.162	-5.49316		10.5996	-196.39		14.464	-799.561		0.0051	-281.372	-277.71	7.32422		0.0051	-38.4521	-38.4521	-4.88281
104	-0.0256545	0.115447		104	-0.185901	0.82203		104	-0.910054	8.72861		104	-2.84613	0.821805		219.262	-6.10352		10.7996	-193.34		14.664	-808.716		0.0052	-342.407	-317.383	6.10352		0.0052	-57.9834	-54.3213	-8.54492
106	-0.0257726	0.101318		106	-0.195726	0.796893		106	-0.940001	8.77385		106	-3.03408	0.8438		219.362	-6.71387		10.9996	-192.73		14.864	-783.081		0.0053	-376.587	-338.135	4.27246		0.0053	-75.0732	-67.749	-6.10352
108	-0.0246503	0.108937		108	-0.198955	0.830168		108	-0.907455	8.77127		108	-2.85765	0.799108		219.462	-5.49316		11.1996	-206.77		15.064	-784.302		0.0054	-389.404	-336.914	-0.610352		0.0054	-87.8906	-76.2939	-2.44141
110	-0.0252016	0.0993065		110	-0.203641	0.802318		110	-0.987943	8.80966		110	-2.86133	0.751976		219.562	-6.71387		11.3996	-197.61		15.264	-778.809		0.0055	-380.859	-324.097	1.2207		0.0055	-91.5527	-78.7354	-1.83105
112	-0.0260876	0.101997		112	-0.196317	0.793841		112	-0.959571	8.83547		112	-2.91195	0.755231		219.662	-4.27246		11.5996	-211.65		15.464	-794.678		0.0056	-359.497	-299.683	1.2207		0.0056	-87.8906	-75.6836	-1.2207
114	-0.0255954	0.111174		114	-0.195411	0.796011		114	-1.02057	8.81467		114	-2.96162	0.813712		219.762	-5.49316		11.7996	-199.44		15.664	-770.264		0.0057	-332.642	-270.996	-0.610352		0.0057	-85.4492	-69.5801	-1.83105
116	-0.0246897	0.110383		116	-0.194348	0.794881		116	-0.972211	8.8822		116	-2.98511	0.770083		219.862	-4.88281		11.9996	-215.31		15.864	-772.705		0.0058	-301.514	-243.53	3.05176		0.0058	-81.7871	-65.3076	-2.44141
118	-0.0259695	0.109569		118	-0.0444769	0.571312		118	-0.98178	8.8567		118	-2.36058	0.488869		219.962	-6.71387		12.1996	-214.7		16.064	-778.198		0.0059	-275.269	-213.623	1.2207		0.0059	-79.3457	-59.8145	-4.27246
120	-0.0260089	0.101838		120	-0.0194328	0.463212		120	-0.962623	8.88274		120	-2.65263	0.562224		220.062	-5.49316		12.3996	-200.66		16.264	-775.146		0.006	-249.023	-183.105	-1.2207		0.006	-72.6318	-53.7109	-4.88281
122	-0.0254772	0.0988543		122	-0.0175821	0.401159		122	-0.95331	8.89619		122	-2.66001	0.55646		220.162	-4.88281		12.5996	-159.16		16.464	-748.291		0.0061	-229.492	-156.25	-1.2207		0.0061	-64.0869	-46.9971	-4.27246
124	-0.0253197	0.0996681		124	-0.0125417	0.327578		124	-1.01545	8.95906		124	-2.79049	0.581755		220.262	-6.71387		12.7996	-173.2		16.664	-767.822		0.0062	-206.299	-137.939	1.2207		0.0062	-59.8145	-44.5557	-2.44141
126	-0.0262254	0.108371		126	-0.0145894	0.333026		126	-1.03675	8.90109		126	-2.74251	0.452723		220.362	-4.27246		12.9996	-164.04		16.864	-772.095		0.0063	-181.885	-119.629	1.83105		0.0063	-56.7627	-39.0625	-3.05176
128	-0.0247881	0.108846		128	-0.0131718	0.300813		128	-0.971266	8.98535		128	-2.76857	0.510141		220.462	-6.71387		13.1996	-169.53		17.064	-777.588		0.0064	-162.964	-103.76	0		0.0064	-53.1006	-34.79	-5.49316
130	-0.0234296	0.0957122		130	-0.0109863	0.286345		130	-0.99316	8.94938		130	-2.72813	0.478606		220.562	-5.49316		13.3996	-178.69		17.264	-780.64		0.0065	-146.484	-92.7734	-3.66211		0.0065	-49.4385	-29.9072	-4.88281
132	-0.0249457	0.100618		132	-0.0124827	0.319982		132	-1.01151	8.98447		132	-2.66877	0.53139		220.662	-5.49316		13.5996	-178.69		17.464	-772.095		0.0066	-131.226	-84.8389	3.05176		0.0066	-45.166	-26.8555	-6.10352
134	-0.0248275	0.103285		134	-0.0145697	0.306148		134	-0.985796	8.89635		134	-2.81075	0.411942		220.762	-7.32422		13.7996	-196.39		17.664	-757.446		0.0067	-118.408	-82.3975	6.10352		0.0067	-40.2832	-25.0244	-2.44141
136	-0.0238234	0.0928865		136	-0.0102578	0.320073		136	-1.01578	9.01858		136	-2.65536	0.50137		220.862	-4.88281		13.9996	-693.83		17.864	-758.057		0.0068	-109.253	-84.2285	7.32422		0.0068	-38.4521	-23.8037	0.610352
138	-0.0259695	0.0994421		138	-0.0121873	0.26869		138	-1.06786	9.01887		138	-2.68356	0.437916		220.962	-5.49316		14.1996	-3889.02		18.064	-762.939		0.0069	-106.201	-76.9043	4.27246		0.0069	-33.5693	-23.8037	0.610352
140	-0.0263239	0.10012		140	-0.0137624	0.348194		140	-1.03935	9.06148		140	-2.6961	0.450326		221.062	-6.10352		14.3996	-4809.43		18.264	-766.602		0.007	-103.76	-68.9697	3.66211		0.007	-31.1279	-20.752	-1.2207
142	-0.0250047	0.102697		142	-0.0129552	0.326289		142	-1.1134	9.09487		142	-2.66751	0.463008		221.162	-5.49316		14.5996	-5178.69		18.464	-755.615		0.0071	-100.098	-62.2559	2.44141		0.0071	-31.7383	-17.7002	-3.05176
144	-0.0271705	0.0940393		144	-0.0127386	0.377197		144	-1.0666	9.09229		144	-2.32516	0.335377		221.262	-4.27246		14.7996	-5239.11		18.664	-762.939		0.0072	-97.0459	-62.2559	3.05176		0.0072	-30.5176	-17.0898	-2.44141
146	-0.0262451	0.103782		146	-0.0117739	0.34026		146	-1.20105	9.09607		146	-2.20361	0.300587		221.362	-5.49316		14.9996	-5280.62		18.864	-761.108		0.0073	-92.1631	-56.1523	0		0.0073	-29.2969	-16.4795	-1.2207
								148	-1.1271	9.11974		148	-2.16826	0.228588		221.462	-6.10352		15.1996	-5275.13		19.064	-750.732		0.0074	-90.9424	-51.8799	-0.610352		0.0074	-26.2451	-15.8691	-2.44141
								150	-1.10458	9.03531		150	-2.16427	0.246107		221.562	-6.10352		15.3996	-5242.17		19.264	-748.901		0.0075	-86.6699	-51.8799	0		0.0075	-23.8037	-17.7002	-1.83105
								152	-1.04585	8.99841		152	-2.11701	0.230555		221.662	-5.49316		15.5996	-5240.95		19.464	-734.863		0.0076	-77.5146	-57.9834	-6.71387		0.0076	-23.1934	-17.0898	-3.05176
								154	-1.07833	8.98347		154	-2.01733	0.234217		221.762	-4.27246		15.7996	-5201.27		19.664	-734.863		0.0077	-73.8525	-59.2041	-7.32422		0.0077	-23.8037	-15.8691	-2.44141
								156	-1.08135	8.98517		156	-1.93306	0.21681		221.862	-5.49316		15.9996	-5192.12		19.864	-745.85		0.0078	-73.8525	-59.2041	-9.76563		0.0078	-19.5313	-14.0381	-5.49316
								158	-1.13882	9.05371		158	-1.8924	0.229311		221.962	-7.32422		16.1996	-5168.31		20.064	-723.877		0.0079	-70.8008	-54.9316	-10.9863		0.0079	-21.3623	-15.2588	-6.71387
								160	-1.16959	9.09885		160	-1.95287	0.223072		222.062	-7.93457		16.3996	-5117.04		20.264	-713.501		0.008	-64.6973	-54.3213	-9.76563		0.008	-17.7002	-16.4795	-9.15527
								162	-1.21836	9.06085		162	-1.93665	0.222914		222.162	-7.93457		16.5996	-5104.84		20.464	-703.735		0.0081	-61.0352	-52.4902	-9.76563		0.0081	-16.4795	-17.0898	-7.32422
								164	-1.08113	9.08303		164	-1.90032	0.199766		222.262	-5.49316		16.7996	-5080.42		20.664	-697.021		0.0082	-58.5938	-51.8799	-7.93457		0.0082	-17.0898	-19.5313	-6.10352
								166	-1.15534	9.12726		166	-1.86155	0.208808		222.362	-6.10352		16.9996	-5068.22		20.864	-706.787		0.0083	-55.542	-48.2178	-7.32422		0.0083	-18.9209	-21.3623	-7.32422
								168	-1.24795	9.15116		168	-1.88392	0.170378		222.462	-6.10352		17.1996	-5042.58		21.064	-699.463		0.0084	-54.3213	-46.3867	-2.44141		0.0084	-18.9209	-21.3623	-6.10352
								170	-1.22458	9.1859		170	-1.87886	0.173837		222.562	-5.49316		17.3996	-5023.05		21.264	-700.073		0.0085	-50.6592	-40.2832	-0.610352		0.0085	-18.9209	-20.752	-6.10352
								172	-1.19296	9.15566		172	-0.12085	0.140019		222.662	-4.88281		17.5996	-4993.14		21.464	-689.697		0.0086	-51.8799	-36.6211	-3.66211		0.0086	-18.9209	-20.1416	-6.71387
								174	-1.32618	9.26417		174	-0.103287	0.142664		222.762	-6.71387		17.7996	-4984.6		21.664	-685.425		0.0087	-50.6592	-39.0625	-3.66211		0.0087	-15.8691	-21.9727	-5.49316
								176	-1.2298	9.23356		176	-0.22014	0.151345		222.862	-5.49316		17.9996	-4962.63		21.864	-686.035		0.0088	-51.2695	-41.5039	-3.66211		0.0088	-15.8691	-21.3623	-7.93457
								178	-1.23896	9.24667		178	-0.294288	0.140991		222.962	-6.10352		18.1996	-4934.55		22.064	-675.659		0.0089	-53.1006	-40.2832	-6.10352		0.0089	-15.2588	-21.3623	-7.93457
								180	-1.29582	9.28078		180	-0.319746	0.142641		223.062	-4.88281		18.3996	-4908.3		22.264	-672.607		0.009	-56.1523	-40.2832	-10.376		0.009	-12.207	-15.2588	-6.10352
								182	-1.31483	9.29556		182	-0.37641	0.149468		223.162	-6.10352		18.5996	-4899.15		22.464	-681.152		0.0091	-53.7109	-40.8936	-9.15527		0.0091	-14.0381	-12.8174	-5.49316
								184	-1.34852	9.34627		184	-0.431459	0.133328		223.262	-6.71387		18.7996	-4878.4		22.664	-672.607		0.0092	-55.542	-40.2832	-6.10352		0.0092	-12.207	-12.207	-6.10352
								186	-1.36268	9.37279		186	-0.458217	0.141534		223.362	-4.88281		18.9996	-4857.64		22.864	-667.114		0.0093	-57.9834	-36.0107	-12.8174		0.0093	-15.8691	-12.8174	-5.49316
								188	-1.41227	9.39788		188	-0.532443	0.143207		223.462	-4.88281		19.1996	-4850.32		23.064	-662.231		0.0094	-62.8662	-33.5693	-13.4277		0.0094	-16.4795	-15.2588	-4.88281
								190	-1.3245	9.39046		190	-0.480996	0.13543		223.562	-5.49316		19.3996	-4839.33		23.264	-654.297		0.0095	-57.373	-36.0107	-9.15527		0.0095	-17.7002	-15.8691	-5.49316
								192	-1.35033	9.42896		192	-0.459811	0.135815		223.662	-7.93457		19.5996	-4813.7		23.464	-663.452		0.0096	-53.1006	-36.0107	-5.49316		0.0096	-11.5967	-18.3105	-10.376
								194	-1.39402	9.4491		194	-0.465954	0.13699		223.762	-4.27246		19.7996	-4805.15		23.664	-655.518		0.0097	-47.6074	-36.6211	-2.44141		0.0097	-9.76563	-17.0898	-11.5967
								196	-1.38132	9.4711		196	-0.511671	0.153696		223.862	-6.10352		19.9996	-4777.08		23.864	-637.207		0.0098	-48.8281	-36.6211	-2.44141		0.0098	-9.76563	-14.6484	-8.54492
								198	-1.37441	9.51918		198	-0.469715	0.151752		223.962	-4.88281		20.1996	-4768.53		24.064	-637.817		0.0099	-48.2178	-36.0107	-1.83105		0.0099	-11.5967	-14.0381	-7.93457
								200	-1.41064	9.578		200	-0.0916709	0.142302		224.062	-5.49316		20.3996	-4755.11		24.264	-628.662		0.01	-46.3867	-35.4004	0		0.01	-12.207	-15.8691	-8.54492
								202	-1.41779	9.5235		202	-0.05883	0.148496		224.162	-6.71387		20.5996	-4721.54		24.464	-621.948		0.0101	-45.166	-35.4004	-0.610352		0.0101	-10.376	-20.752	-7.32422
								204	-1.4359	9.51387		204	-0.0598932	0.139997		224.262	-6.10352		20.7996	-4729.47		24.664	-629.883		0.0102	-44.5557	-34.79	-1.83105		0.0102	-12.207	-23.1934	-6.10352
								206	-1.35463	9.4991		206	-0.0562114	0.137261		224.362	-6.71387		20.9996	-4701.39		24.864	-624.39		0.0103	-41.5039	-33.5693	-4.88281		0.0103	-14.0381	-25.0244	-7.93457
								208	-1.45429	9.56882		208	-0.056172	0.134097		224.462	-5.49316		21.1996	-4684.92		25.064	-614.014		0.0104	-41.5039	-27.4658	-0.610352		0.0104	-17.0898	-23.8037	-4.88281
								210	-1.48703	9.60777		210	-0.0553451	0.128671		224.562	-4.88281		21.3996	-4678.2		25.264	-614.014		0.0105	-39.0625	-26.2451	-1.83105		0.0105	-18.3105	-18.9209	-6.10352
								212	-1.52533	9.60182						224.662	-6.71387		21.5996	-4672.1		25.464	-601.807		0.0106	-36.6211	-31.7383	0		0.0106	-18.9209	-15.8691	-7.32422
								214	-1.43356	9.61419						224.762	-5.49316		21.7996	-4642.8		25.664	-609.741		0.0107	-36.6211	-33.5693	-5.49316		0.0107	-17.7002	-17.0898	-7.32422
								216	-1.48483	9.59794						224.862	-5.49316		21.9996	-4639.14		25.864	-620.117		0.0108	-34.1797	-29.2969	-4.88281		0.0108	-14.0381	-15.2588	-4.88281
								218	-1.55161	9.6349						224.962	-6.71387		22.1996	-4614.11		26.064	-609.131		0.0109	-29.9072	-26.8555	-3.05176		0.0109	-15.2588	-14.0381	-4.88281
								220	-1.57902	9.67767						225.062	-4.88281		22.3996	-4617.17		26.264	-606.079		0.011	-23.8037	-28.0762	-2.44141		0.011	-14.0381	-18.9209	-4.27246
								222	-1.6095	9.74071						225.162	-6.71387		22.5996	-4594.58		26.464	-603.027		0.0111	-22.583	-24.4141	-6.10352		0.0111	-14.0381	-18.9209	-4.27246
								224	-1.62056	9.71241						225.262	-7.32422		22.7996	-4587.87		26.664	-595.703		0.0112	-23.8037	-26.2451	-9.15527		0.0112	-14.0381	-18.9209	-6.10352
								226	-1.62462	9.7295						225.362	-6.71387		22.9996	-4564.68		26.864	-598.145		0.0113	-23.8037	-26.2451	-9.15527		0.0113	-10.9863	-17.0898	-6.71387
								228	-1.79365	9.78251						225.462	-6.10352		23.1996	-4559.79		27.064	-578.613		0.0114	-23.1934	-28.6865	-2.44141		0.0114	-11.5967	-15.8691	-6.10352
								230	-1.74777	9.71377						225.562	-4.88281		23.3996	-4548.2		27.264	-588.379		0.0115	-26.2451	-26.2451	-4.88281		0.0115	-12.8174	-17.0898	-4.27246
								232	-1.69585	9.6318						225.662	-7.32422		23.5996	-4546.98		27.464	-582.275		0.0116	-26.8555	-25.6348	-4.27246		0.0116	-12.8174	-17.7002	-6.71387
								234	-1.52094	9.40608						225.762	-4.88281		23.7996	-4539.04		27.664	-574.341		0.0117	-22.583	-25.6348	-3.66211		0.0117	-14.6484	-16.4795	-9.76563
								236	-1.43722	9.26889						225.862	-6.10352		23.9996	-4541.48		27.864	-573.73		0.0118	-22.583	-26.8555	-2.44141		0.0118	-15.2588	-15.2588	-8.54492
								238	-1.38359	9.17126						225.962	-5.49316		24.1996	-4526.22		28.064	-574.341		0.0119	-20.1416	-22.583	-5.49316		0.0119	-14.0381	-17.0898	-9.15527
								240	-1.38282	8.97047						226.062	-6.71387		24.3996	-4526.22		28.264	-570.068		0.012	-15.8691	-18.9209	-4.88281		0.012	-8.54492	-14.6484	-10.376
								242	-1.26063	8.79878						226.162	-6.10352		24.5996	-4523.78		28.464	-562.744		0.0121	-14.0381	-18.3105	-3.66211		0.0121	-8.54492	-16.4795	-12.207
								244	-1.06215	8.09437						226.262	-4.27246		24.7996	-4510.35		28.664	-565.186		0.0122	-15.2588	-18.3105	-1.2207		0.0122	-9.15527	-20.1416	-8.54492
								246	-0.780659	7.12674						226.362	-8.54492		24.9996	-4498.76		28.864	-556.641		0.0123	-16.4795	-17.0898	0.610352		0.0123	-10.376	-19.5313	-6.71387
								248	-0.496826	6.04325						226.462	-7.32422		25.1996	-4482.28		29.064	-554.199		0.0124	-15.2588	-16.4795	3.66211		0.0124	-13.4277	-18.3105	-4.27246
								250	-0.42445	5.28209						226.562	-6.10352		25.3996	-4480.45		29.264	-553.589		0.0125	-12.8174	-20.1416	4.27246		0.0125	-13.4277	-15.2588	-7.32422
								252	-0.321321	4.58537						226.662	-7.93457		25.5996	-4474.95		29.464	-557.861		0.0126	-15.2588	-21.3623	4.88281		0.0126	-14.6484	-14.6484	-5.49316
								254	-0.288558	4.16782						226.762	-7.32422		25.7996	-4463.36		29.664	-554.81		0.0127	-16.4795	-18.9209	5.49316		0.0127	-10.9863	-14.6484	-6.10352
								256	-0.241739	3.53068						226.862	-6.10352		25.9996	-4454.81		29.864	-563.354		0.0128	-21.3623	-20.1416	4.88281		0.0128	-10.376	-12.8174	-8.54492
								258	-0.182594	3.07567						226.962	-5.49316		26.1996	-4462.75		30.064	-559.082		0.0129	-23.8037	-19.5313	4.88281		0.0129	-9.76563	-13.4277	-12.207
								260	-0.157451	2.73767						227.062	-5.49316		26.3996	-4457.86		30.264	-552.979		0.013	-19.5313	-18.9209	7.32422		0.013	-10.376	-14.6484	-12.8174
								262	-0.159105	2.4545						227.162	-7.93457		26.5996	-4464.58		30.464	-554.199		0.0131	-20.752	-18.9209	8.54492		0.0131	-12.207	-16.4795	-8.54492
								264	-0.116026	2.19914						227.262	-5.49316		26.7996	-4451.15		30.664	-563.965		0.0132	-25.0244	-19.5313	6.10352		0.0132	-12.207	-18.9209	-7.93457
								266	-0.0898989	2.05697						227.362	-7.32422		26.9996	-4452.37		30.864	-561.523		0.0133	-25.6348	-20.1416	3.66211		0.0133	-13.4277	-16.4795	-10.376
								268	-0.0826337	1.90511						227.462	-6.71387		27.1996	-4422.46		31.064	-544.434		0.0134	-27.4658	-19.5313	3.05176		0.0134	-15.2588	-14.6484	-9.15527
								270	-0.0839332	1.58592						227.562	-6.10352		27.3996	-4444.44		31.264	-544.434		0.0135	-27.4658	-16.4795	1.2207		0.0135	-10.9863	-13.4277	-12.207
								272	-0.063575	1.44258						227.662	-5.49316		27.5996	-4418.8		31.464	-538.94		0.0136	-25.0244	-15.8691	1.83105		0.0136	-9.76563	-13.4277	-10.376
								274	-0.0764121	1.43514						227.762	-7.93457		27.7996	-4388.28		31.664	-556.641		0.0137	-22.583	-17.7002	-4.88281		0.0137	-11.5967	-10.376	-10.376
								276	-0.0731044	1.36043						227.862	-6.71387		27.9996	-4321.76		31.864	-556.03		0.0138	-20.752	-15.2588	-4.88281		0.0138	-9.76563	-9.15527	-9.15527
								278	-0.0565855	1.23585						227.962	-6.10352		28.1996	-4311.38		32.064	-546.875		0.0139	-22.583	-10.376	-0.610352		0.0139	-7.93457	-11.5967	-10.376
								280	-0.0527462	1.13035						228.062	-7.32422		28.3996	-4316.26		32.264	-551.147		0.014	-23.8037	-10.376	-4.88281		0.014	-8.54492	-12.8174	-14.0381
								282	-0.0663905	1.06231						228.162	-6.71387		28.5996	-4302.83		32.464	-537.72		0.0141	-21.9727	-14.6484	-8.54492		0.0141	-7.32422	-15.8691	-11.5967
								284	-0.0587513	1.19909						228.262	-6.71387		28.7996	-4313.21		32.664	-531.006		0.0142	-20.1416	-11.5967	-3.66211		0.0142	-9.15527	-15.8691	-9.15527
								286	-0.0502654	1.22436						228.362	-6.10352		28.9996	-4313.82		32.864	-543.213		0.0143	-22.583	-14.6484	-3.05176		0.0143	-10.376	-14.6484	-6.10352
								288	-0.0773965	1.33543						228.462	-7.32422		29.1996	-4314.43		33.064	-532.837		0.0144	-23.1934	-19.5313	-6.10352		0.0144	-9.76563	-18.9209	-6.10352
								290	-0.0545576	1.21776						228.562	-4.88281		29.3996	-4284.52		33.264	-519.409		0.0145	-19.5313	-26.8555	-9.76563		0.0145	-4.88281	-17.7002	-4.27246
								292	-0.0661542	1.06255						228.662	-6.71387		29.5996	-4295.51		33.464	-526.123		0.0146	-14.6484	-25.0244	-7.93457		0.0146	-3.66211	-17.7002	-5.49316
								294	-0.049655	1.13962						228.762	-7.32422		29.7996	-4289.41		33.664	-527.954		0.0147	-10.9863	-20.752	-4.88281		0.0147	-6.71387	-15.8691	-9.15527
								296	-0.0472137	0.97758						228.862	-6.10352		29.9996	-4284.52		33.864	-536.499		0.0148	-10.376	-20.752	-7.32422		0.0148	-9.76563	-13.4277	-11.5967
								298	-0.0402832	0.807812						228.962	-7.32422		30.1996	-4301.61		34.064	-524.902		0.0149	-7.93457	-22.583	-8.54492		0.0149	-14.6484	-9.76563	-11.5967
								300	-0.0290015	0.777317						229.062	-7.93457		30.3996	-4316.87		34.264	-537.72		0.015	-8.54492	-21.3623	-8.54492		0.015	-17.0898	-10.376	-6.10352
								302	-0.0434728	0.678304						229.162	-6.10352		30.5996	-4297.95		34.464	-520.02		0.0151	-16.4795	-18.3105	-8.54492		0.0151	-14.0381	-10.9863	-4.27246
								304	-0.0238825	0.719604						229.262	-5401		30.7996	-4304.67		34.664	-524.292		0.0152	-17.7002	-13.4277	-6.10352		0.0152	-10.376	-10.376	-6.71387
								306	-0.0291	0.67584						229.362	-5393.07		30.9996	-4291.24		34.864	-530.396		0.0153	-15.2588	-9.15527	-6.10352		0.0153	-10.376	-10.376	-8.54492
								308	-0.0275839	0.694603						229.462	-4641.11		31.1996	-4299.17		35.064	-513.306		0.0154	-10.9863	-8.54492	-2.44141		0.0154	-8.54492	-12.207	-9.15527
								310	-0.0302222	0.702289						229.562	-3936.16		31.3996	-4293.07		35.264	-520.63		0.0155	-9.15527	-7.32422	-4.88281		0.0155	-10.9863	-15.2588	-12.8174
								312	-0.0282337	0.730885						229.662	-3248.9		31.5996	-4285.13		35.464	-540.771		0.0156	-10.376	-4.88281	-9.15527		0.0156	-12.8174	-14.0381	-14.0381
																229.762	-2687.38		31.7996	-4279.64		35.664	-527.954		0.0157	-10.9863	-7.32422	-10.376		0.0157	-11.5967	-13.4277	-14.0381
																229.862	-2201.54		31.9996	-4263.77		35.864	-533.447		0.0158	-9.15527	-2.44141	-5.49316		0.0158	-10.376	-10.9863	-9.76563
																229.962	-1829.83		32.1996	-4261.94		36.064	-530.396		0.0159	-12.207	0.610352	-4.27246		0.0159	-7.93457	-10.376	-12.207
																230.062	-1506.35		32.3996	-4275.98		36.264	-529.175		0.016	-9.15527	2.44141	-3.66211		0.016	-6.10352	-9.76563	-11.5967
																230.162	-1248.17		32.5996	-4256.45		36.464	-540.771		0.0161	-10.376	-1.2207	-4.27246		0.0161	-7.93457	-10.9863	-12.207
																230.262	-1036.38		32.7996	-4266.82		36.664	-534.668		0.0162	-7.93457	-4.27246	-6.10352		0.0162	-12.207	-14.0381	-14.6484
																230.362	-864.258		32.9996	-4237.53		36.864	-540.771		0.0163	-10.9863	-8.54492	-7.32422		0.0163	-7.93457	-17.0898	-9.76563
																230.462	-713.501		33.1996	-4261.33		37.064	-543.823		0.0164	-14.0381	-6.10352	-3.66211		0.0164	-8.54492	-15.8691	-7.32422
																230.562	-605.469		33.3996	-4218		37.264	-549.316		0.0165	-15.2588	-5.49316	-7.93457		0.0165	-7.93457	-15.8691	-9.15527
																230.662	-531.006		33.5996	-4237.53		37.464	-538.33		0.0166	-10.9863	-3.05176	-4.88281		0.0166	-7.32422	-17.0898	-12.8174
																230.762	-437.012		33.7996	-4221.66		37.664	-535.889		0.0167	-8.54492	-5.49316	-3.05176		0.0167	-4.88281	-17.0898	-11.5967
																230.862	-370.483		33.9996	-4219.83		37.864	-521.24		0.0168	-10.9863	-8.54492	-6.71387		0.0168	-8.54492	-16.4795	-13.4277
																230.962	-307.007		34.1996	-4213.72		38.064	-534.668		0.0169	-8.54492	-7.32422	-3.05176		0.0169	-7.32422	-12.207	-10.9863
																231.062	-271.606		34.3996	-4189.92		38.264	-523.682		0.017	-8.54492	-1.2207	-3.66211		0.017	-7.93457	-9.15527	-10.376
																231.162	-238.037		34.5996	-4180.15		38.464	-529.175		0.0171	-7.93457	2.44141	-1.2207		0.0171	-14.0381	-9.15527	-10.9863
																231.262	-217.896		34.7996	-4196.63		38.664	-516.357		0.0172	-11.5967	0.610352	-1.2207
																231.362	-195.923		34.9996	-4183.82		38.864	-542.603		0.0173	-14.0381	-0.610352	-1.2207
																231.462	-173.95		35.1996	-4169.17		39.064	-535.278		0.0174	-17.0898	-0.610352	-1.83105
																231.562	-159.302		35.3996	-4156.35		39.264	-538.33		0.0175	-16.4795	-0.610352	-5.49316
																231.662	-155.64		35.5996	-4166.12		39.464	-539.551		0.0176	-17.0898	-1.2207	-2.44141
																231.762	-146.484		35.7996	-4149.03		39.664	-524.292		0.0177	-20.1416	0	0
																231.862	-137.329		35.9996	-4153.3		39.864	-526.123		0.0178	-15.8691	0	0.610352
																231.962	-130.615		36.1996	-4158.18		40.064	-534.668		0.0179	-15.8691	-1.2207	-4.27246
																232.062	-126.953		36.3996	-4128.27		40.264	-529.175		0.018	-16.4795	-3.66211	-2.44141
																232.162	-125.732		36.5996	-4149.03		40.464	-523.682
																232.262	-120.239		36.7996	-4146.58		40.664	-520.63
																232.362	-112.915		36.9996	-4128.27		40.864	-533.447
																232.462	-107.422		37.1996	-4139.26		41.064	-513.916
																232.562	-104.37		37.3996	-4114.24		41.264	-515.747
																232.662	-101.929		37.5996	-4106.91		41.464	-518.188
																232.762	-99.4873		37.7996	-4113.63		41.664	-513.916
																232.862	-97.6563		37.9996	-4134.38		41.864	-507.813
																232.962	-90.9424		38.1996	-4108.74		42.064	-520.02
																233.062	-93.9941		38.3996	-4109.96		42.264	-496.826
																233.162	-91.5527		38.5996	-4092.26		42.464	-507.202
																233.262	-87.2803		38.7996	-4085.55		42.664	-516.357
																233.362	-86.6699		38.9996	-4080.67		42.864	-513.306
																233.462	-85.4492		39.1996	-4081.28		43.064	-501.709
																233.562	-83.6182		39.3996	-4085.55		43.264	-510.254
																233.662	-83.6182		39.5996	-4064.19		43.464	-513.306
																233.762	-81.1768		39.7996	-4072.12		43.664	-500.488
																233.862	-79.9561		39.9996	-4080.67		43.864	-498.657
																233.962	-82.3975		40.1996	-4042.21		44.064	-509.644
																234.062	-84.8389		40.3996	-4057.47		44.264	-499.268
																234.162	-87.2803		40.5996	-4048.32		44.464	-506.592
																234.262	-88.501		40.7996	-4053.2		44.664	-501.709
																234.362	-86.0596		40.9996	-4042.21		44.864	-493.164
																234.462	-88.501		41.1996	-4062.97		45.064	-502.319
																234.562	-87.2803		41.3996	-4032.45		45.264	-500.488
																234.662	-84.8389		41.5996	-4036.11		45.464	-501.709
																234.762	-88.501		41.7996	-4031.84		45.664	-487.671
																234.862	-87.2803		41.9996	-4040.38		45.864	-484.009
																234.962	-86.0596		42.1996	-4032.45		46.064	-496.216
																235.062	-87.8906		42.3996	-4042.83		46.264	-491.943
																235.162	-87.2803		42.5996	-4011.7		46.464	-498.047
																235.262	-85.4492		42.7996	-4000.1		46.664	-496.216
																235.362	-85.4492		42.9996	-4023.29		46.864	-491.333
																235.462	-83.0078		43.1996	-4029.4
																235.562	-82.3975		43.3996	-4042.21
																235.662	-87.8906		43.5996	-4009.26
																235.762	-91.5527		43.7996	-4015.36
																235.862	-90.9424		43.9996	-4027.57
																235.962	-83.6182		44.1996	-4018.41
																236.062	-72.0215		44.3996	-4020.85
																236.162	-67.749		44.5996	-4025.74
																236.262	-62.8662		44.7996	-4019.02
																236.362	-59.8145		44.9996	-4017.8
																236.462	-54.9316		45.1996	-4000.1
																236.562	-54.3213		45.3996	-4008.65
																236.662	-48.2178		45.5996	-4030.62
																236.762	-42.7246		45.7996	-4006.2
																236.862	-36.6211		45.9996	-4033.06
																236.962	-31.1279		46.1996	-4024.51
																237.062	-20.752		46.3996	-3986.06
																237.162	-20.752		46.5996	-4007.42
																237.262	-13.4277		46.7996	-4006.81
																237.362	-7.93457		46.9996	-3997.05
																237.462	-8.54492		47.1996	-4006.81
																237.562	-7.32422		47.3996	-3967.75
																237.662	-6.71387		47.5996	-3984.84
																237.762	-7.32422		47.7996	-3983.62
																237.862	-6.10352		47.9996	-3967.75
																237.962	-7.32422		48.1996	-3995.83
																238.062	-8.54492		48.3996	-3957.99
																238.162	-6.10352		48.5996	-3974.47
																238.262	-8.54492		48.7996	-3969.58
																238.362	-8.54492		48.9996	-3955.54
																238.462	-6.10352		49.1996	-3953.71
																238.562	-7.32422		49.3996	-3960.43
																238.662	-5.49316		49.5996	-3950.66
																238.762	-8.54492		49.7996	-3956.16
																238.862	-8.54492		49.9996	-3960.43
																238.962	-5.49316		50.1996	-3942.12
																239.062	-6.71387		50.3996	-3929.91
																239.162	-8.54492		50.5996	-3918.31
																239.262	-6.10352		50.7996	-3939.68
																239.362	-6.71387		50.9996	-3928.69
																239.462	-6.10352		51.1996	-3915.26
																239.562	-5.49316		51.3996	-3901.22
																239.662	-6.10352		51.5996	-3884.74
																239.762	-6.10352		51.7996	-3863.99
																239.862	-5.49316		51.9996	-3827.37
																239.962	-6.71387		52.1996	-3754.13
																240.062	-6.71387		52.3996	-3701.03
																240.162	-6.71387		52.5996	-3576.52
																240.262	-6.71387		52.7996	-3470.32
																240.362	-6.10352		52.9996	-3301.86
																240.462	-6.10352		53.1996	-3149.27
																240.562	-4.88281		53.3996	-3019.88
																240.662	-7.32422		53.5996	-2874
																240.762	-6.71387		53.7996	-2746.44
																240.862	-5.49316		53.9996	-2609.72
																240.962	-6.71387		54.1996	-2478.49
																241.062	-6.71387		54.3996	-2374.12
																241.162	-3.66211		54.5996	-2238.02
																241.262	-6.71387		54.7996	-2175.15
																241.362	-5.49316		54.9996	-2033.55
																241.462	-4.27246		55.1996	-1974.95
																241.562	-6.71387		55.3996	-1904.15
																241.662	-6.71387		55.5996	-1828.47
																241.762	-6.71387		55.7996	-1746.07
																241.862	-4.88281		55.9996	-1667.95
																241.962	-6.10352		56.1996	-1561.14
																242.062	-5.49316		56.3996	-1504.98
																242.162	-4.88281		56.5996	-1436.62
																242.262	-6.10352		56.7996	-1385.96
																242.362	-6.71387		56.9996	-1321.27
																242.462	-6.71387		57.1996	-1277.32
																242.562	-9.15527		57.3996	-1241.92
																242.662	-7.93457		57.5996	-1213.85
																242.762	-4.88281		57.7996	-1144.27
																242.862	-4.27246		57.9996	-1110.09
																242.962	-5.49316		58.1996	-1073.46
																243.062	-7.93457		58.3996	-1038.67
																243.162	-5.49316		58.5996	-992.9
																243.262	-6.10352		58.7996	-973.98
																243.362	-5.49316		58.9996	-931.25
																243.462	-6.71387		59.1996	-933.08
																243.562	-5.49316		59.3996	-908.06
																243.662	-7.32422		59.5996	-873.88
																243.762	-3.66211		59.7996	-843.97
																243.862	-6.10352		59.9996	-849.47
																243.962	-4.88281		60.1996	-807.96
																244.062	-5.49316		60.3996	-805.52
																244.162	-6.10352		60.5996	-771.95
																244.262	-5.49316		60.7996	-751.2
																244.362	-5.49316		60.9996	-750.59
																244.462	-6.71387		61.1996	-712.75
																244.562	-6.10352		61.3996	-698.1
																244.662	-4.88281		61.5996	-701.15
																244.762	-6.10352		61.7996	-693.83
																244.862	-7.93457		61.9996	-618.75
																244.962	-4.88281		62.1996	-652.32
																245.062	-7.32422		62.3996	-604.71
																245.162	-5.49316		62.5996	-573.59
																245.262	-7.93457		62.7996	-583.35
																245.362	-6.10352		62.9996	-605.94
																245.462	-5.49316		63.1996	-572.98
																245.562	-6.10352		63.3996	-580.3
																245.662	-4.27246		63.5996	-529.64
																245.762	-6.10352		63.7996	-522.32
																245.862	-7.93457		63.9996	-519.88
																245.962	-7.32422		64.1996	-499.12
																246.062	-5.49316		64.3996	-533.91
																246.162	-6.10352		64.5996	-474.71
																246.262	-5.49316		64.7996	-466.78
																246.362	-6.71387		64.9996	-466.17
																246.462	-7.93457		65.1996	-439.92
																246.562	-6.71387		65.3996	-450.3
																246.662	-5.49316		65.5996	-449.08
																246.762	-5.49316		65.7996	-427.71
																246.862	-6.10352		65.9996	-423.44
																246.962	-6.10352		66.1996	-403.91
																247.062	-7.93457		66.3996	-406.35
																247.162	-5.49316		66.5996	-420.39
																247.262	-6.10352		66.7996	-399.64
																247.362	-7.32422		66.9996	-376.44
																247.462	-6.71387		67.1996	-370.34
																247.562	-6.71387		67.3996	-379.5
																247.662	-5.49316		67.5996	-376.44
																247.762	-6.10352		67.7996	-339.21
																247.862	-6.10352		67.9996	-350.2
																247.962	-6.71387		68.1996	-340.43
																248.062	-6.10352		68.3996	-317.24
																248.162	-5.49316		68.5996	-345.32
																248.262	-5.49316		68.7996	-309.3
																248.362	-6.10352		68.9996	-320.9
																248.462	-6.71387		69.1996	-324.56
																248.562	-6.71387		69.3996	-301.37
																248.662	-7.32422		69.5996	-317.24
																248.762	-6.71387		69.7996	-273.29
																248.862	-5.49316		69.9996	-289.16
																248.962	-6.10352		70.1996	-285.5
																249.062	-4.27246		70.3996	-289.77
																249.162	-5.49316		70.5996	-286.11
																249.262	-7.32422		70.7996	-275.13
																249.362	-6.10352		70.9996	-258.65
																249.462	-4.88281		71.1996	-272.07
																249.562	-5.49316		71.3996	-248.88
																249.662	-4.88281		71.5996	-265.97
																249.762	-5.49316		71.7996	-242.78
																249.862	-4.88281		71.9996	-227.52
																249.962	-4.88281		72.1996	-258.04
																250.062	-6.71387		72.3996	-231.79
																250.162	-7.32422		72.5996	-245.83
																250.262	-4.88281		72.7996	-227.52
																250.362	-5.49316		72.9996	-228.13
																250.462	-3.66211		73.1996	-200.66
																250.562	-6.71387		73.3996	-215.31
																250.662	-6.10352		73.5996	-226.3
																250.762	-6.71387		73.7996	-203.1
																250.862	-6.71387		73.9996	-189.07
																250.962	-5.49316		74.1996	-184.79
																251.062	-4.27246		74.3996	-204.93
																251.162	-5.49316		74.5996	-202.49
																251.262	-4.27246		74.7996	-173.2
																251.362	-4.88281		74.9996	-155.5
																251.462	-5.49316		75.1996	-171.98
																251.562	-4.88281		75.3996	-148.78
																251.662	-5.49316		75.5996	-162.21
																251.762	-4.88281		75.7996	-162.21
																251.862	-4.88281		75.9996	-160.99
																251.962	-4.88281		76.1996	-160.99
																252.062	-4.88281		76.3996	-145.12
																252.162	-3.66211		76.5996	-151.83
																252.262	-4.88281		76.7996	-134.74
																252.362	-6.10352		76.9996	-160.99
																252.462	-5.49316		77.1996	-129.86
																252.562	-4.88281		77.3996	-137.19
																252.662	-4.88281		77.5996	-143.9
																252.762	-6.10352		77.7996	-146.34
																252.862	-4.27246		77.9996	-127.42
																252.962	-4.88281		78.1996	-140.85
																253.062	-3.66211		78.3996	-150.61
																253.162	-4.88281		78.5996	-137.19
																253.262	-6.10352		78.7996	-115.21
																253.362	-7.32422		78.9996	-117.65
																253.462	-4.88281		79.1996	-126.81
																253.562	-6.71387		79.3996	-120.71
																253.662	-6.71387		79.5996	-100.56
																253.762	-6.10352		79.7996	-107.89
																253.862	-6.10352		79.9996	-92.02
																253.962	-4.88281		80.1996	-104.84
																254.062	-7.93457		80.3996	-87.14
																254.162	-6.10352		80.5996	-79.2
																254.262	-5.49316		80.7996	-93.85
																254.362	-7.93457		80.9996	-93.24
																254.462	-7.32422		81.1996	-85.31
																254.562	-4.88281		81.3996	-77.37
																254.662	-7.93457		81.5996	-78.59
																254.762	-6.10352		81.7996	-78.59
																254.862	-5.49316		81.9996	-70.05
																254.962	-6.10352		82.1996	-90.19
																255.062	-8.54492		82.3996	-80.42
																255.162	-6.71387		82.5996	-85.92
																255.262	-7.93457		82.7996	-58.45
																255.362	-6.71387		82.9996	-61.5
																255.462	-7.32422		83.1996	-40.14
																255.562	-8.54492		83.3996	-34.04
																255.662	-6.10352		83.5996	-69.44
																255.762	-6.71387		83.7996	-71.27
																255.862	-6.10352		83.9996	-68.83
																255.962	-7.32422		84.1996	-49.29
																256.062	-6.71387		84.3996	-32.21
																256.162	-8.54492		84.5996	-59.67
																256.262	-7.93457		84.7996	-38.92
																256.362	-7.32422		84.9996	-49.91
																256.462	-6.71387		85.1996	-54.79
																256.562	-8.54492		85.3996	-40.14
																256.662	-7.32422		85.5996	-49.91
																256.762	-7.32422		85.7996	-51.13
																256.862	-7.32422		85.9996	-46.85
																256.962	-9.15527		86.1996	-35.26
																257.062	-7.93457		86.3996	-53.57
																257.162	-7.32422		86.5996	-29.15
																257.262	-7.32422		86.7996	-41.97
																257.362	-6.71387		86.9996	-30.98
																257.462	-6.10352		87.1996	-31.59
																257.562	-9.15527		87.3996	-23.05
																257.662	-6.10352		87.5996	-30.98
																257.762	-7.32422		87.7996	-26.1
																257.862	-9.15527		87.9996	-27.32
																257.962	-6.10352		88.1996	-33.43
																258.062	-5.49316
																258.162	-7.32422
																258.262	-7.32422
																258.362	-6.71387
																258.462	-7.32422
																258.562	-7.32422
																258.662	-7.32422
																258.762	-7.93457
																258.862	-6.10352
																258.962	-7.32422
																259.062	-6.10352
																259.162	-7.32422
																259.262	-6.71387
																259.362	-5.49316
																259.462	-7.32422
																259.562	-6.10352
																259.662	-6.71387
																259.762	-6.10352
																259.862	-6.10352
																259.962	-7.93457
																260.062	-6.10352
																260.162	-6.71387
																260.262	-6.10352
																260.362	-7.32422
																260.462	-5.49316
																260.562	-8.54492
																260.662	-5.49316
																260.762	-6.10352
																260.862	-5.49316
																260.962	-6.71387
																261.062	-7.32422
																261.162	-6.10352
																261.262	-6.10352
																261.362	-5.49316
																261.462	-4.88281
																261.562	-5.49316
																261.662	-4.27246
																261.762	-5.49316
																261.862	-4.88281
																261.962	-5.49316
																262.062	-5.49316
																262.162	-6.10352
																262.262	-6.71387
																262.362	-9.76563
																262.462	-6.10352
																262.562	-6.71387
																262.662	-8.54492
																262.762	-6.71387
																262.862	-7.32422
																262.962	-6.71387
																263.062	-7.32422
																263.162	-4.88281
																263.262	-6.10352
																263.362	-6.10352
																263.462	-4.27246
																263.562	-6.10352
																263.662	-5.49316
																263.762	-6.71387
																263.862	-6.71387
																263.962	-9.15527
																264.062	-7.32422
																264.162	-6.10352
																264.262	-4.88281
																264.362	-6.10352
																264.462	-5.49316
																264.562	-6.10352
																264.662	-6.71387
																264.762	-6.10352
																264.862	-6.10352
																264.962	-6.10352
																265.062	-6.71387
																265.162	-6.71387
																265.262	-6.10352
																265.362	-6.71387
																265.462	-6.10352
																265.562	-4.88281
																265.662	-6.10352
																265.762	-5.49316
																265.862	-6.71387
																265.962	-6.10352
																266.062	-7.32422
																266.162	-4.88281
																266.262	-5.49316
																266.362	-5.49316
																266.462	-6.71387
																266.562	-5.49316
																266.662	-7.32422
																266.762	-4.27246
																266.862	-7.32422
																266.962	-6.71387
																267.062	-4.88281
																267.162	-7.32422
																267.262	-6.10352
																267.362	-6.71387
																267.462	-5.49316
																267.562	-7.32422
																267.662	-5.49316
																267.762	-4.88281
																267.862	-6.10352
																267.962	-6.71387
																268.062	-5.49316
																268.162	-4.88281
																268.262	-5.49316
																268.362	-5.49316
																268.462	-6.71387
																268.562	-4.88281
																268.662	-6.71387
																268.762	-4.27246
																268.862	-5.49316
																268.962	-4.88281
																269.062	-6.71387
																269.162	-5.49316
																269.262	-7.32422
																269.362	-5.49316
																269.462	-4.88281
																269.562	-5.49316
																269.662	-4.88281
																269.762	-4.88281
																269.862	-5.49316
																269.962	-3.66211
																270.062	-5.49316
																270.162	-5.49316
																270.262	-7.32422
																270.362	-6.71387
																270.462	-6.10352
																270.562	-6.10352
																270.662	-4.88281
																270.762	-5.49316
																270.862	-7.32422
																270.962	-4.88281
																271.062	-7.32422
																271.162	-7.32422
																271.262	-5.49316
																271.362	-7.32422
																271.462	-4.27246
																271.562	-5.49316
																271.662	-6.10352
																271.762	-4.88281
																271.862	-4.88281
																271.962	-7.93457
																272.062	-5.49316
																272.162	-6.71387
																272.262	-6.10352
																272.362	-6.10352
																272.462	-6.71387
																272.562	-5.49316
																272.662	-7.32422
																272.762	-6.10352
																272.862	-6.10352
																272.962	-6.10352
																273.062	-7.32422
																273.162	-6.10352
																273.262	-8.54492
																273.362	-8.54492
																273.462	-7.93457
																273.562	-6.71387
																273.662	-6.10352
																273.762	-6.71387
																273.862	-7.93457
																273.962	-5.49316
																274.062	-7.32422
																274.162	-6.71387
																274.262	-7.32422
																274.362	-4.88281
																274.462	-9.76563
																274.562	-6.10352
																274.662	-7.32422
																274.762	-6.10352
																274.862	-8.54492
																274.962	-6.71387
																275.062	-6.71387
																275.162	-6.71387
																275.262	-6.71387
																275.362	-7.93457
																275.462	-6.71387
																275.562	-7.93457
																275.662	-7.32422
																275.762	-6.10352
																275.862	-6.71387
																275.962	-5.49316
																276.062	-5.49316
																276.162	-5.49316
																276.262	-7.32422
																276.362	-7.93457
																276.462	-6.71387
																276.562	-6.71387
																276.662	-8.54492
																276.762	-6.71387
																276.862	-7.32422
																276.962	-5.49316
																277.062	-4.88281
																277.162	-6.71387
																277.262	-6.71387
																277.362	-7.32422
																277.462	-8.54492
																277.562	-7.93457
																277.662	-5.49316
																277.762	-7.32422
																277.862	-6.10352
																277.962	-7.32422
																278.062	-5.49316
																278.162	-9.15527
																278.262	-6.71387
																278.362	-6.10352
																278.462	-5.49316
																278.562	-6.10352
																278.662	-6.10352
																278.762	-6.71387
																278.862	-4.27246
																278.962	-5.49316
																279.062	-4.88281
																279.162	-6.71387
																279.262	-6.10352
																279.362	-5.49316
																279.462	-4.88281
																279.562	-4.88281
																279.662	-6.10352
																279.762	-4.88281
																279.862	-5.49316
																279.962	-5.49316
																280.062	-5.49316
																280.162	-6.10352
																280.262	-6.10352
																280.362	-4.88281
																280.462	-6.10352
																280.562	-5.49316
																280.662	-5.49316
																280.762	-5.49316
																280.862	-6.71387
																280.962	-5.49316
																281.062	-6.10352
																281.162	-5.49316
																281.262	-3.66211
																281.362	-4.27246
																281.462	-3.05176
																281.562	-4.88281
																281.662	-6.71387
																281.762	-7.32422
																281.862	-5.49316
																281.962	-6.10352
																282.062	-4.88281
																282.162	-4.88281
																282.262	-6.10352
																282.362	-6.71387
																282.462	-5.49316
																282.562	-6.10352
																282.662	-6.10352
																282.762	-4.88281
																282.862	-6.71387
																282.962	-4.88281
																283.062	-4.27246
																283.162	-4.88281
																283.262	-6.10352
																283.362	-6.71387
																283.462	-4.27246
																283.562	-4.88281
																283.662	-6.10352
																283.762	-4.27246
																283.862	-5.49316
																283.962	-3.66211
																284.062	-5.49316
																284.162	-6.10352
																284.262	-5.49316
																284.362	-4.88281
																284.462	-6.71387
																284.562	-6.71387
																284.662	-7.93457
																284.762	-6.10352
																284.862	-7.32422
																284.962	-7.32422
																285.062	-5.49316
																285.162	-6.10352
																285.262	-7.32422
																285.362	-7.32422
																285.462	-6.71387
																285.562	-7.32422
																285.662	-6.71387
																285.762	-7.32422
																285.862	-6.10352
																285.962	-6.71387
																286.062	-7.93457
																286.162	-6.10352
																286.262	-6.10352
																286.362	-6.10352
																286.462	-7.32422
																286.562	-9.15527
																286.662	-6.10352
																286.762	-7.32422
																286.862	-8.54492
																286.962	-6.10352
																287.062	-8.54492
																287.162	-7.93457
																287.262	-7.93457
																287.362	-6.71387
																287.462	-7.32422
																287.562	-8.54492
																287.662	-9.76563
																287.762	-6.71387
																287.862	-6.71387
																287.962	-7.32422
																288.062	-7.32422
																288.162	-8.54492
																288.262	-6.71387
																288.362	-4.88281
																288.462	-7.32422
																288.562	-6.71387
																288.662	-7.32422
																288.762	-8.54492
																288.862	-5.49316
																288.962	-4.88281
																289.062	-7.32422
																289.162	-6.71387
																289.262	-6.71387
																289.362	-7.32422
																289.462	-7.93457
																289.562	-6.71387
																289.662	-8.54492
																289.762	-7.93457
																289.862	-6.10352
																289.962	-6.71387
																290.062	-7.32422
																290.162	-9.76563
																290.262	-6.71387
																290.362	-7.32422
																290.462	-5.49316
																290.562	-8.54492
																290.662	-6.10352
																290.762	-6.71387
																290.862	-5.49316
																290.962	-7.93457
																291.062	-9.76563
																291.162	-6.71387
																291.262	-9.15527
																291.362	-6.10352
																291.462	-8.54492
																291.562	-7.93457
																291.662	-7.32422
																291.762	-7.32422
																291.862	-7.93457
																291.962	-7.32422
																292.062	-7.93457
																292.162	-7.93457
																292.262	-7.93457
																292.362	-7.93457
																292.462	-8.54492
																292.562	-6.71387
																292.662	-7.93457
																292.762	-8.54492
																292.862	-7.32422
																292.962	-6.71387
																293.062	-6.71387
																293.162	-7.93457
																293.262	-7.93457
																293.362	-7.32422
																293.462	-9.15527
																293.562	-7.93457
																293.662	-9.76563
																293.762	-7.32422
																293.862	-7.93457
																293.962	-7.32422
																294.062	-7.32422
																294.162	-7.93457
																294.262	-6.71387
																294.362	-6.10352
																294.462	-9.76563
																294.562	-6.10352
																294.662	-6.71387
																294.762	-7.32422
																294.862	-6.71387
																294.962	-7.32422
																295.062	-8.54492
																295.162	-7.93457
																295.262	-5.49316
																295.362	-8.54492
																295.462	-6.71387
																295.562	-6.10352
																295.662	-6.71387
																295.762	-9.15527
																295.862	-6.71387
																295.962	-7.93457
																296.062	-5.49316
																296.162	-6.71387
																296.262	-6.71387
																296.362	-6.10352
																296.462	-6.10352
																296.562	-4.88281
																296.662	-9.15527
																296.762	-7.93457
																296.862	-6.10352
																296.962	-7.32422
																297.062	-7.32422
																297.162	-4.27246
																297.262	-6.10352
																297.362	-7.32422
																297.462	-5.49316
																297.562	-6.10352
																297.662	-7.32422
																297.762	-6.71387
																297.862	-7.32422
																297.962	-6.10352
																298.062	-7.93457
																298.162	-7.32422
																298.262	-6.71387
																298.362	-6.71387
																298.462	-6.71387
																298.562	-7.93457
																298.662	-6.10352
																298.762	-6.71387
																298.862	-6.10352
																298.962	-5.49316
																299.062	-6.71387
																299.162	-7.32422
																299.262	-6.10352
																299.362	-5.49316
																299.462	-6.71387
																299.562	-6.10352
																299.662	-6.10352
																299.762	-6.10352
																299.862	-6.71387
																299.962	-6.71387
																300.062	-6.71387
																300.162	-6.71387
																300.262	-6.10352
																300.362	-6.71387
																300.462	-7.32422
																300.562	-7.93457
																300.662	-6.71387
																300.762	-5.49316
																300.862	-7.32422
																300.962	-5.49316
																301.062	-6.10352
																301.162	-42.1143
																301.262	-15.8691
																301.362	-4304.81
																301.462	-5538.94
																301.562	-4920.04
																301.662	-4221.8
																301.762	-3620.61
																301.862	-3070.07
																301.962	-2609.25
																302.062	-2186.28
																302.162	-1838.99
																302.262	-1548.46
																302.362	-1271.36
																302.462	-1041.87
																302.562	-871.582
																302.662	-719.604
																302.762	-595.093
																302.862	-499.878
																302.962	-429.688
																303.062	-357.666
																303.162	-310.059
																303.262	-269.165
																303.362	-241.699
																303.462	-211.182
																303.562	-197.754
																303.662	-180.054
																303.762	-164.185
																303.862	-161.743
																303.962	-144.043
																304.062	-133.667
																304.162	-130.615
																304.262	-120.239
																304.362	-112.915
																304.462	-111.694
																304.562	-103.149
																304.662	-98.877
																304.762	-102.539
																304.862	-95.2148
																304.962	-89.7217
																305.062	-90.9424
																305.162	-86.0596
																305.262	-85.4492
																305.362	-88.501
																305.462	-81.7871
																305.562	-84.2285
																305.662	-78.7354
																305.762	-86.6699
																305.862	-83.0078
																305.962	-85.4492
																306.062	-80.5664
																306.162	-77.5146
																306.262	-79.3457
																306.362	-81.7871
																306.462	-83.0078
																306.562	-84.2285
																306.662	-89.7217
																306.762	-90.9424
																306.862	-84.8389
																306.962	-86.0596
																307.062	-84.8389
																307.162	-87.2803
																307.262	-83.0078
																307.362	-84.8389
																307.462	-81.7871
																307.562	-80.5664
																307.662	-77.5146
																307.762	-78.7354
																307.862	-83.0078
																307.962	-81.7871
																308.062	-82.3975
																308.162	-76.2939
																308.262	-74.4629
																308.362	-73.2422
																308.462	-67.1387
																308.562	-60.4248
																308.662	-62.8662
																308.762	-59.8145
																308.862	-54.3213
																308.962	-48.8281
																309.062	-45.7764
																309.162	-39.6729
																309.262	-39.0625
																309.362	-34.1797
																309.462	-28.6865
																309.562	-17.7002
																309.662	-13.4277
																309.762	-10.376
																309.862	-11.5967
																309.962	-9.15527
																310.062	-7.32422
																310.162	-10.376
																310.262	-9.76563
																310.362	-7.93457
																310.462	-9.15527
																310.562	-9.15527
																310.662	-6.71387
																310.762	-7.93457
																310.862	-8.54492
																310.962	-7.32422
																311.062	-7.32422
																311.162	-7.32422
																311.262	-6.71387
																311.362	-8.54492
																311.462	-7.32422
																311.562	-7.32422
																311.662	-7.32422
																311.762	-7.93457
																311.862	-9.15527
																311.962	-7.32422
																312.062	-5.49316
																312.162	-6.10352
																312.262	-5.49316
																312.362	-6.10352
																312.462	-6.10352
																312.562	-7.32422
																312.662	-5.49316
																312.762	-5.49316
																312.862	-7.32422
																312.962	-5.49316
																313.062	-3.66211
																313.162	-5.49316
																313.262	-8.54492
																313.362	-4.88281
																313.462	-5.49316
																313.562	-4.88281
																313.662	-6.71387
																313.762	-9.15527
																313.862	-6.10352
																313.962	-5.49316
																314.062	-5.49316
																314.162	-4.88281
																314.262	-6.71387
																314.362	-4.88281
																314.462	-5.49316
																314.562	-4.88281
																314.662	-6.10352
																314.762	-6.10352
																314.862	-6.71387
																314.962	-4.88281
																315.062	-4.88281
																315.162	-6.71387
																315.262	-5.49316
																315.362	-6.10352
																315.462	-8.54492
																315.562	-6.71387
																315.662	-3.66211
																315.762	-6.71387
																315.862	-5.49316
																315.962	-5.49316
																316.062	-6.71387
																316.162	-6.71387
																316.262	-5.49316
																316.362	-6.10352
																316.462	-4.27246
																316.562	-5.49316
																316.662	-4.27246
																316.762	-5.49316
																316.862	-6.10352
																316.962	-6.10352
																317.062	-5.49316
																317.162	-6.71387
																317.262	-6.10352
																317.362	-5.49316
																317.462	-6.10352
																317.562	-5.49316
																317.662	-3.66211
																317.762	-5.49316
																317.862	-6.10352
																317.962	-6.10352
																318.062	-5.49316
																318.162	-3.05176
																318.262	-6.71387
																318.362	-4.88281
																318.462	-6.10352
																318.562	-6.10352
																318.662	-6.10352
																318.762	-3.66211
																318.862	-6.10352
																318.962	-4.88281
																319.062	-4.88281
																319.162	-4.27246
																319.262	-6.71387
																319.362	-6.71387
																319.462	-6.71387
																319.562	-4.88281
																319.662	-5.49316
																319.762	-5.49316
																319.862	-5.49316
																319.962	-5.49316
																320.062	-4.88281
																320.162	-4.88281
																320.262	-5.49316
																320.362	-5.49316
																320.462	-4.88281
																320.562	-5.49316
																320.662	-6.10352
																320.762	-5.49316
																320.862	-5.49316
																320.962	-4.88281
																321.062	-3.66211
																321.162	-3.66211
																321.262	-4.88281
																321.362	-6.10352

## Sheet: Figure 3
Figure 3A				Figure 3B			Figure 3C								Figure 3D																Figure 3E				Figure 3F			Figure 3G								Figure 3H
V (mV)	Bath	CVB-D 30 μM		Time (s)	Current (pA)		Time (s)	CVB-D 0	CVB-D 30 μM	CVB-D 10 μM	CVB-D 3 μM	CVB-D 1 μM	CVB-D 0.3 μM		concentration (μM)	Inhibition												mean	SEM		V (mV)	Bath	CVB-D		Time (s)	Current (pA)		Time (s)	0	0.3	1	3	10	30		concentration (μM)	Inhibition
-80	-0.05628	-0.0551		1	-385.742		0.0477	-0.13914	-0.07315	-0.11229	-0.06618	-0.08507	-0.04656		0.3	81.8	86.7	78.9	83.7	89.5	83.5	86.1	84.9	85.5				84.5111	1.01276		-60	-12.8174	-13.1836		2.68	-2.14661		0	1.2207	2.44141	-8.54492	3.66211	-2.44141	0.610352		0	1	1	1
-70	-0.05821	-0.05538		3.7027	-399.78		0.0478	-0.14002	-0.07249	-0.11265	-0.06605	-0.08621	-0.0467		1	79.8	73.7	82.2	64.4	76.3	78.3	72.7	67.2	69.3	60.9	67.6	77.5	72.4917	1.91574		-50	-11.2915	-9.15527		6.68	-1.97632		0.0001	1.2207	0	-9.76563	1.83105	-3.05176	1.2207		0.3	0.8126	0.90467	0.76656
-60	-0.72988	-0.0699		6.40541	-399.17		0.0479	-0.13885	-0.07162	-0.11114	-0.06598	-0.0864	-0.04949		3	48.3	54.9	45.5	31.1	40.5	48.3	49.7	40.9	40.3				44.3889	2.33074		-40	-8.60596	-7.62939		10.68	-2.04163		0.0002	1.83105	0.610352	-9.15527	0.610352	-5.49316	3.05176		1	0.51969	0.68467	0.53628
-50	-1	-0.09126		9.10811	-382.69		0.048	-0.13798	-0.07154	-0.11247	-0.06796	-0.08877	-0.04927		10	28.6	27.8	35.3	20.8	26.3	20.9	19.9	21.2	23.1	22.6	35.3		25.6182	1.69152		-30	-6.22559	-6.22559		14.68	-2.04468		0.0003	1.83105	0	-8.54492	0	-3.66211	0.610352		3	0.34961	0.648	0.4448
-40	-0.88751	-0.07688		11.8108	-383.911		0.0481	-0.13717	-0.07198	-0.11229	-0.06933	-0.09228	-0.04648		30	11.3	12.3	17.6	5.1	4.8	6.7	23.4	39.9					15.1375	4.20268		-20	-6.46973	-10.1929		18.68	-2.0697		0.0004	2.44141	0.610352	-7.32422	1.2207	-1.83105	3.05176		10	0.13228	0.37467	0.31546
-30	-0.72179	-0.05559		14.5135	-399.17		0.0482	-0.13841	-0.07395	-0.1122	-0.0694	-0.08962	-0.04377																		-10	-20.874	-50.7202		22.68	-2.09534		0.0005	2.44141	1.2207	-6.71387	4.27246	0.610352	2.44141		30	0.07874	0.20333	0.23344
-20	-0.56361	-0.03256		17.2162	-382.69		0.0483	-0.13914	-0.07541	-0.11114	-0.06694	-0.08763	-0.04406			18.2	13.3	21.1	16.3	10.5	16.5	13.9	15.1	14.5							0	-523.804	-105.347		26.68	-2.10998		0.0006	4.88281	-0.610352	-7.32422	3.05176	-0.610352	2.44141
-10	-0.41309	-0.01134		19.9189	-383.911		0.0484	-0.1398	-0.07381	-0.11158	-0.06509	-0.08754	-0.04538			20.2	26.3	17.8	35.6	23.7	21.7	27.3	32.8	30.7	39.1	32.4	22.5				10	-467.651	-103.333		30.68	-2.13318		0.0007	7.93457	0.610352	-6.10352	3.66211	1.2207	1.83105
0	-0.27724	0.004563		22.6216	-364.99		0.0485	-0.13863	-0.07008	-0.11026	-0.06646	-0.08526	-0.04516			51.7	45.1	54.5	68.9	59.5	51.7	50.3	59.1	59.7							20	-339.539	-73.9136		34.68	-2.15393		0.0008	7.32422	1.83105	-5.49316	0.610352	2.44141	1.83105
10	-0.16579	0.015556		25.3243	-374.756		0.0486	-0.13798	-0.0703	-0.11167	-0.06851	-0.0864	-0.04531			71.4	72.2	64.7	79.2	73.7	79.1	80.1	78.8	76.9	77.4	64.7					30	-212.158	-31.7993		38.68	-2.12952		0.0009	6.10352	3.66211	-4.27246	0	1.2207	2.44141
20	-0.07653	0.029176		28.027	-375.977		0.0487	-0.13878	-0.07198	-0.11203	-0.06899	-0.08792	-0.04612			88.7	87.7	82.4	94.9	95.2	93.3	76.6	60.1								40	-100.525	2.74658		42.68	-2.10083		0.001	3.66211	6.10352	-6.10352	0	-0.610352	2.44141
30	-0.00926	0.045147		30.7297	-361.938		0.0488	-0.13849	-0.07147	-0.11442	-0.06783	-0.08706	-0.047																		50	11.9019	15.4419		46.68	-2.16492		0.0011	4.27246	5.49316	-7.93457	1.83105	-2.44141	3.05176
40	0.045838	0.058144		33.4324	-330.81		0.0489	-0.13703	-0.07045	-0.11371	-0.06762	-0.0883	-0.04817																		60	125.061	25.0244		50.68	-2.18262		0.0012	4.27246	1.2207	-7.32422	1.2207	-5.49316	2.44141
50	0.061601	0.083241		36.1351	-311.279		0.049	-0.1363	-0.06913	-0.11167	-0.06783	-0.09181	-0.04758																		70	218.323	34.3628		54.68	-2.19971		0.0013	4.27246	-0.610352	-9.15527	0	-4.88281	0.610352
60	0.077019	0.107992		38.8378	-303.955		0.0491	-0.13761	-0.06855	-0.1122	-0.06721	-0.09038	-0.04524																						58.68	-2.19482		0.0014	2.44141	-2.44141	-7.32422	0	-3.66211	2.44141
				41.5405	-286.255		0.0492	-0.13695	-0.07059	-0.10937	-0.06769	-0.08469	-0.04443																						62.68	-2.19055		0.0015	0	-1.83105	-4.88281	-1.2207	-1.83105	2.44141
				44.2432	-286.865		0.0493	-0.13674	-0.07081	-0.10928	-0.0668	-0.08631	-0.04531																						66.68	-2.10693		0.0016	1.2207	-2.44141	-1.83105	2.44141	-1.83105	6.71387
				46.946	-277.71		0.0494	-0.13798	-0.07184	-0.1107	-0.06707	-0.08706	-0.04553																						70.68	-0.946045		0.0017	3.05176	-0.610352	-0.610352	1.83105	1.83105	4.27246
				49.6487	-252.075		0.0495	-0.13834	-0.07235	-0.11256	-0.06611	-0.08593	-0.04377																						74.68	-0.714722		0.0018	3.05176	-1.2207	-3.66211	2.44141	3.66211	3.05176
				52.3513	-253.296		0.0496	-0.13754	-0.07198	-0.11327	-0.06646	-0.08251	-0.04399																						78.68	-0.577393		0.0019	3.66211	-3.66211	-4.88281	3.66211	0.610352	2.44141
				55.054	-238.037		0.0497	-0.13615	-0.07132	-0.11194	-0.06817	-0.08061	-0.04472																						82.68	-0.524902		0.002	3.05176	-3.66211	-7.32422	1.83105	0.610352	1.2207
				57.7568	-234.985		0.0498	-0.13601	-0.07118	-0.11114	-0.0668	-0.0846	-0.04634																						90.68	-0.476074		0.0021	3.05176	-1.83105	-6.71387	3.66211	0.610352	1.83105
				60.4595	-228.882		0.0499	-0.13805	-0.06943	-0.11061	-0.0644	-0.08668	-0.04619																						94.68	-0.504761		0.0022	4.27246	-1.83105	-6.71387	3.66211	-0.610352	1.2207
				63.1622	-227.051		0.05	-0.13973	-0.07184	-0.10893	-0.06563	-0.08792	-0.04465																						98.68	-0.384522		0.0023	6.71387	-1.2207	-7.93457	5.49316	2.44141	3.05176
				65.8649	-208.13		0.0501	-0.08768	0.055191	0.063408	0.186078	0.209598	0.153017																						102.68	-0.307007		0.0024	8.54492	-0.610352	-8.54492	4.88281	3.05176	2.44141
				68.5676	-220.947		0.0502	0.724266	0.899474	1.47299	1.57276	2.14406	1.44842																						106.68	-0.341797		0.0025	9.15527	-3.05176	-9.76563	3.66211	5.49316	1.2207
				71.2703	-216.675		0.0503	1.53658	1.53212	2.48007	2.24493	3.10764	2.38984																						110.68	-0.325317		0.0026	7.93457	-5.49316	-9.15527	2.44141	6.10352	1.2207
				73.973	-213.623		0.0504	1.51555	1.4451	2.08838	1.84688	2.4247	2.27282																						114.68	-0.318603		0.0027	4.88281	-4.27246	-6.10352	1.83105	4.27246	1.2207
				76.6757	-203.247		0.0505	1.17039	1.13367	1.34609	1.25706	1.36362	1.80739																						118.68	-0.338745		0.0028	3.66211	-4.88281	-5.49316	0.610352	3.05176	0.610352
				79.3784	-208.74		0.0506	0.873996	0.874288	0.831651	0.845163	0.728376	1.41																						122.68	-0.327148		0.0029	3.05176	-3.66211	-5.49316	0.610352	0.610352	1.2207
				82.0811	-213.623		0.0507	0.661702	0.68594	0.526656	0.578172	0.410945	1.10881																						126.68	-0.339966		0.003	4.27246	0.610352	-8.54492	1.2207	1.2207	1.83105
				84.7838	-191.04		0.0508	0.502263	0.541393	0.339975	0.401411	0.244215	0.876384																						130.68	-0.322266		0.0031	4.88281	-0.610352	-9.15527	3.05176	1.2207	2.44141
				87.4865	-198.364		0.0509	0.386115	0.428165	0.222635	0.285215	0.15497	0.697412																						134.68	-0.317383		0.0032	5.49316	1.2207	-10.376	4.27246	0	2.44141
				90.1892	-188.599		0.051	0.296467	0.341437	0.147715	0.205193	0.108118	0.556199																						138.68	-0.310059		0.0033	6.10352	2.44141	-7.32422	3.66211	0	3.05176
				92.8919	-192.261		0.0511	0.227916	0.273763	0.098654	0.148945	0.0772	0.444241																						142.68	-0.304565		0.0034	3.05176	4.27246	-3.05176	3.05176	3.05176	1.83105
				95.5946	-188.599		0.0512	0.175573	0.222222	0.068367	0.110578	0.054533	0.358751																						146.68	-0.299072		0.0035	6.10352	3.66211	-2.44141	1.83105	1.83105	0.610352
				98.2973	-188.599		0.0513	0.132136	0.179223	0.049327	0.083036	0.03879	0.292177																						150.68	-0.296021		0.0036	7.93457	3.05176	0.610352	1.2207	1.83105	0
				101	-209.351		0.0514	0.097532	0.144401	0.033121	0.061592	0.026461	0.235648																						154.68	-0.284424		0.0037	7.93457	1.2207	1.83105	0	1.2207	2.44141
				103.703	-188.599		0.0515	0.070302	0.11571	0.017446	0.04652	0.0147	0.189237																						158.68	-0.272827		0.0038	8.54492	-2.44141	1.2207	0.610352	3.66211	2.44141
				107.703	-177.612		0.0516	0.049204	0.094904	0.006022	0.035078	0.001423	0.15419																						162.68	-0.298462		0.0039	6.10352	-1.83105	1.2207	1.83105	1.2207	4.27246
				111.703	-161.133		0.0517	0.030953	0.078406	-0.00151	0.024048	-0.00873	0.124056																						166.68	-0.333252		0.004	3.66211	-1.83105	-0.610352	3.05176	1.83105	3.66211
				115.703	-157.471		0.0518	0.012338	0.062929	-0.00806	0.010619	-0.02181	0.096928																						170.68	-0.359497		0.0041	4.27246	0.610352	-4.27246	1.83105	3.66211	4.27246
				119.703	-154.419		0.0519	-0.00621	0.04935	-0.01815	-0.00116	-0.03832	0.071633																						174.68	-0.372925		0.0042	4.27246	-0.610352	-3.66211	1.83105	2.44141	4.27246
				123.703	-154.419		0.052	-0.02475	0.038254	-0.03082	-0.01391	-0.05529	0.048244																						178.68	-0.343018		0.0043	3.05176	-0.610352	-3.05176	2.44141	2.44141	3.05176
				127.703	-153.809		0.0521	-0.04431	0.030296	-0.0418	-0.02631	-0.07018	0.021556																						182.68	-0.305786		0.0044	3.66211	0.610352	-1.83105	2.44141	-0.610352	3.05176
				131.703	-158.081		0.0522	-0.06475	0.02212	-0.0519	-0.0396	-0.08526	-0.00213																						186.68	-0.287476		0.0045	6.10352	2.44141	-2.44141	0.610352	-0.610352	4.27246
				135.703	-137.94		0.0523	-0.08439	0.012776	-0.06049	-0.05591	-0.09996	-0.02617																						190.68	-0.272827		0.0046	9.76563	3.05176	-3.05176	1.83105	0	3.05176
				139.703	-109.863		0.0524	-0.10658	0.002993	-0.06952	-0.07077	-0.11884	-0.05022																						194.68	-0.261841		0.0047	10.9863	4.27246	-4.27246	2.44141	4.27246	-0.610352
				143.703	-104.981		0.0525	-0.1279	-0.0027	-0.08342	-0.08173	-0.13761	-0.07515																						198.68	-0.245361		0.0048	10.9863	3.05176	-3.66211	-0.610352	7.93457	-0.610352
				147.703	-97.6562		0.0526	-0.15309	-0.00905	-0.09467	-0.09331	-0.15668	-0.1014																						202.68	-0.236206		0.0049	9.76563	2.44141	-4.27246	-0.610352	8.54492	0
				151.703	-98.2666		0.0527	-0.17966	-0.0154	-0.10468	-0.10537	-0.17716	-0.12926																						206.68	-0.236816		0.005	5.49316	1.2207	-3.66211	0.610352	10.9863	1.2207
				155.703	-97.6562		0.0528	-0.20777	-0.02088	-0.1153	-0.11777	-0.19784	-0.15808																						210.68	-0.253906		0.0051	5.49316	0.610352	-3.66211	-0.610352	9.76563	1.2207
				159.703	-101.318		0.0529	-0.23792	-0.02599	-0.1246	-0.1323	-0.21586	-0.1866																						214.68	-0.2771		0.0052	6.71387	-0.610352	-4.27246	-1.2207	6.71387	0
				163.703	-100.708		0.053	-0.26967	-0.03044	-0.13735	-0.14662	-0.23407	-0.2168																						218.68	-0.292358		0.0053	7.32422	0	-2.44141	-3.05176	4.27246	-1.2207
				167.703	-104.37		0.0531	-0.3015	-0.03606	-0.14896	-0.16176	-0.25332	-0.24965																						222.68	-0.314941		0.0054	7.32422	0	-3.66211	-5.49316	3.05176	-0.610352
				171.703	-112.915		0.0532	-0.33567	-0.03993	-0.16011	-0.17676	-0.26954	-0.28067																						226.68	-0.335083		0.0055	6.71387	1.2207	-1.2207	-6.71387	5.49316	0
				175.703	-120.239		0.0533	-0.3702	-0.04351	-0.16941	-0.19252	-0.29476	-0.3119																						230.68	-0.34729		0.0056	7.32422	0.610352	-4.27246	-7.93457	7.32422	1.83105
				179.703	-122.07		0.0534	-0.40429	-0.04745	-0.1796	-0.2093	-0.31591	-0.3446																						234.68	-0.359497		0.0057	6.71387	0.610352	-4.27246	-4.27246	6.10352	1.2207
				183.703	-127.564		0.0535	-0.43707	-0.04957	-0.19244	-0.2215	-0.33526	-0.37635																						238.68	-0.384522		0.0058	6.71387	0.610352	-4.88281	-1.2207	6.10352	3.05176
				187.703	-127.564		0.0536	-0.47167	-0.05475	-0.2059	-0.23068	-0.3567	-0.40589																						242.68	-0.393677		0.0059	6.10352	-1.2207	-3.66211	-0.610352	5.49316	4.27246
				191.703	-131.226		0.0537	-0.50621	-0.0603	-0.21591	-0.24377	-0.37472	-0.43625																						246.68	-0.389404		0.006	2.44141	1.2207	-8.54492	-1.2207	4.88281	3.66211
				195.703	-128.784		0.0538	-0.53665	-0.06359	-0.22476	-0.25802	-0.3953	-0.46602																						250.68	-0.446777		0.0061	3.05176	3.66211	-9.76563	-3.66211	6.10352	2.44141
				199.703	-134.277		0.0539	-0.56965	-0.06738	-0.23406	-0.26987	-0.41332	-0.49234																						254.68	-0.458984		0.0062	2.44141	6.10352	-7.93457	-4.88281	7.32422	4.88281
				203.703	-137.94		0.054	-0.60396	-0.07008	-0.24407	-0.282	-0.42849	-0.51697																						258.68	-0.421143		0.0063	1.83105	6.71387	-7.93457	-4.88281	5.49316	4.88281
				207.703	-152.588		0.0541	-0.63469	-0.07074	-0.25372	-0.29714	-0.44698	-0.54608																						262.68	-0.441284		0.0064	1.83105	4.88281	-6.71387	-3.66211	3.66211	5.49316
				211.703	-158.691		0.0542	-0.6682	-0.07235	-0.26373	-0.3105	-0.46273	-0.57468																						266.68	-0.454712		0.0065	3.05176	5.49316	-7.32422	-3.66211	5.49316	3.66211
				215.703	-156.86		0.0543	-0.69996	-0.07702	-0.27391	-0.31858	-0.47923	-0.60158																						270.68	-0.477905		0.0066	1.2207	4.88281	-6.71387	-1.2207	4.27246	1.2207
				219.703	-148.926		0.0544	-0.72543	-0.07921	-0.27993	-0.32584	-0.49858	-0.62688																						274.68	-0.481567		0.0067	0	4.88281	-7.32422	-1.2207	5.49316	1.83105
				223.703	-151.977		0.0545	-0.75442	-0.07994	-0.28091	-0.33619	-0.5166	-0.65115																						278.68	-0.512085		0.0068	0	6.10352	-6.71387	-2.44141	2.44141	2.44141
				227.703	-161.743		0.0546	-0.78384	-0.08096	-0.28569	-0.34934	-0.53054	-0.67593																						282.68	-0.516968		0.0069	-0.610352	6.71387	-4.88281	-1.2207	4.27246	3.05176
				231.703	-157.471		0.0547	-0.80567	-0.08242	-0.29348	-0.36099	-0.54761	-0.69624																						286.68	-0.528564		0.007	0	6.10352	-6.10352	-1.83105	4.27246	2.44141
				235.703	-173.95		0.0548	-0.82559	-0.08563	-0.29888	-0.36647	-0.56278	-0.71193																						290.68	-0.549316		0.0071	-1.2207	5.49316	-5.49316	-1.83105	4.27246	1.83105
				239.703	-169.067		0.0549	-0.84735	-0.08958	-0.30437	-0.36969	-0.57236	-0.72784																						294.68	-0.540161		0.0072	3.05176	5.49316	-4.27246	-4.27246	1.2207	2.44141
				243.703	-159.912		0.055	-0.86429	-0.09417	-0.30942	-0.37586	-0.58071	-0.74632																						298.68	-0.558472		0.0073	4.27246	5.49316	-5.49316	-2.44141	2.44141	1.2207
				247.703	-157.471		0.0551	-0.87998	-0.09746	-0.31615	-0.38511	-0.58925	-0.76457																						302.68	-0.570068		0.0074	6.10352	4.88281	-3.66211	-3.05176	4.27246	0.610352
				251.703	-170.898		0.0552	-0.89655	-0.09768	-0.32191	-0.39374	-0.60063	-0.77975																						306.68	-0.593262		0.0075	6.10352	4.88281	-4.27246	-3.66211	4.27246	-2.44141
				255.703	-171.509		0.0553	-0.91364	-0.09768	-0.32457	-0.39833	-0.6121	-0.79163																						310.68	-0.584106		0.0076	5.49316	6.71387	-4.27246	-3.05176	4.88281	-3.05176
				259.703	-178.223		0.0554	-0.92824	-0.09753	-0.32713	-0.40429	-0.62434	-0.80006																						314.68	-0.594482		0.0077	5.49316	7.32422	-4.27246	-4.88281	4.88281	-4.88281
				263.703	-173.95		0.0555	-0.93853	-0.09556	-0.33068	-0.41011	-0.63553	-0.81054																						318.68	-0.601196		0.0078	9.76563	7.32422	-4.88281	-6.71387	4.27246	-6.10352
				267.703	-189.819		0.0556	-0.94583	-0.09527	-0.33209	-0.41436	-0.64596	-0.82139																						322.68	-0.620727		0.0079	10.376	7.32422	-1.83105	-7.32422	6.71387	-4.88281
				271.703	-119.019		0.0557	-0.95474	-0.09425	-0.33696	-0.41902	-0.65355	-0.82895																						326.68	-0.618286		0.008	8.54492	4.27246	-2.44141	-6.10352	6.10352	-4.27246
				275.703	-80.5664		0.0558	-0.96496	-0.09527	-0.33953	-0.42265	-0.66436	-0.83621																						330.68	-0.637817		0.0081	6.71387	2.44141	-2.44141	-5.49316	4.27246	-6.10352
				279.703	-52.4902		0.0559	-0.9735	-0.09812	-0.34006	-0.4234	-0.67527	-0.84148																						334.68	-0.574951		0.0082	7.93457	1.2207	-4.27246	-6.71387	2.44141	-3.66211
				283.703	-48.2178		0.056	-0.97927	-0.09848	-0.34352	-0.42587	-0.68513	-0.84838																						338.68	-0.654907		0.0083	7.32422	0.610352	-3.05176	-7.32422	3.66211	-2.44141
				287.703	-40.8935		0.0561	-0.98299	-0.09907	-0.34609	-0.42984	-0.68873	-0.8516																						342.68	-0.655518		0.0084	7.32422	3.66211	-3.05176	-5.49316	4.27246	-1.83105
				291.703	-34.1797		0.0562	-0.98562	-0.09914	-0.34741	-0.43073	-0.69072	-0.85417																						346.68	-0.686035		0.0085	4.88281	5.49316	-1.83105	-4.27246	6.71387	-3.05176
				295.703	-35.4004		0.0563	-0.98854	-0.09775	-0.34865	-0.43094	-0.6948	-0.85549																						350.68	-0.667114		0.0086	3.66211	6.10352	-3.66211	-2.44141	5.49316	-2.44141
				299.703	-32.959		0.0564	-0.99073	-0.09936	-0.34989	-0.43279	-0.70239	-0.85615																						354.68	-0.672607		0.0087	1.2207	6.10352	-1.2207	-3.66211	1.83105	-3.05176
				303.703	-23.1934		0.0565	-0.9935	-0.10023	-0.35432	-0.43622	-0.7095	-0.85725																						358.68	-0.692749		0.0088	0.610352	6.10352	1.83105	-3.66211	2.44141	-4.27246
				307.703	-29.2969		0.0566	-0.99708	-0.09943	-0.35556	-0.43779	-0.71273	-0.85571																						362.68	-0.717163		0.0089	1.2207	4.27246	3.05176	-3.66211	1.83105	-6.10352
				311.703	-25.6348		0.0567	-1	-0.0998	-0.35547	-0.43861	-0.71662	-0.85395																						366.68	-0.709229		0.009	-1.83105	4.88281	4.27246	-5.49316	1.83105	-8.54492
				315.703	-28.6865		0.0568	-0.99774	-0.10074	-0.35326	-0.4406	-0.72212	-0.85563																						370.68	-0.729981		0.0091	-2.44141	6.71387	0.610352	-4.27246	3.05176	-7.32422
				319.703	-30.5176		0.0569	-0.99679	-0.10293	-0.3514	-0.44266	-0.72515	-0.85387																						374.68	-0.740356		0.0092	-3.05176	9.15527	-0.610352	-6.10352	2.44141	-5.49316
				323.703	-29.2969		0.057	-0.99467	-0.10345	-0.35043	-0.44149	-0.72819	-0.84933																						378.68	-0.734253		0.0093	-2.44141	8.54492	-1.83105	-6.71387	-0.610352	-3.66211
				327.703	-23.8037		0.0571	-0.99394	-0.10199	-0.3506	-0.44163	-0.72914	-0.84471																						382.68	-0.673218		0.0094	-1.2207	9.15527	-0.610352	-4.27246	-1.2207	-3.05176
							0.0572	-0.99496	-0.10001	-0.35308	-0.44355	-0.72932	-0.84258																						386.68	-0.506592		0.0095	0.610352	4.27246	1.83105	-2.44141	-1.2207	-4.88281
							0.0573	-0.9927	-0.10089	-0.35149	-0.44293	-0.73587	-0.8406																						390.68	-0.431519		0.0096	-1.2207	4.27246	3.66211	-2.44141	0	-5.49316
							0.0574	-0.99226	-0.10235	-0.35087	-0.44176	-0.74099	-0.83408																						394.68	-0.36499		0.0097	0	1.83105	3.66211	-3.66211	0	-3.66211
							0.0575	-0.99022	-0.10345	-0.3553	-0.43998	-0.73938	-0.83027																						398.68	-0.328369		0.0098	0.610352	1.2207	1.83105	-4.27246	3.05176	-4.88281
							0.0576	-0.98474	-0.10527	-0.35724	-0.43923	-0.74374	-0.82631																						402.68	-0.297241		0.0099	1.83105	1.83105	1.83105	-3.05176	3.66211	-3.05176
							0.0577	-0.98095	-0.10512	-0.3576	-0.4395	-0.74687	-0.82147																						406.68	-0.275879		0.01	0.610352	4.27246	1.2207	-4.88281	3.66211	-2.44141
							0.0578	-0.98124	-0.10242	-0.35795	-0.43841	-0.74924	-0.8178																						410.68	-0.3125		0.0101	3.05176	4.27246	2.44141	-1.83105	3.05176	-0.610352
							0.0579	-0.98175	-0.10082	-0.35583	-0.4356	-0.75199	-0.81436																						414.68	-0.245361		0.0102	3.05176	3.66211	1.83105	-4.88281	1.2207	-0.610352
							0.058	-0.97569	-0.10184	-0.3537	-0.43313	-0.75057	-0.80981																						418.68	-0.234375		0.0103	4.27246	4.27246	1.2207	-4.27246	1.2207	-0.610352
							0.0581	-0.97058	-0.10213	-0.35104	-0.43505	-0.74915	-0.80174																						422.68	-0.220337		0.0104	1.83105	4.27246	1.2207	-4.88281	1.83105	-1.83105
							0.0582	-0.97029	-0.10147	-0.34653	-0.43539	-0.75351	-0.79463																						426.68	-0.214233		0.0105	0	3.66211	1.2207	-4.88281	1.83105	-1.83105
							0.0583	-0.9651	-0.10089	-0.34414	-0.43498	-0.75436	-0.79089																						430.68	-0.212402		0.0106	-0.610352	2.44141	-0.610352	-4.27246	1.2207	-1.83105
							0.0584	-0.95868	-0.10053	-0.34423	-0.43443	-0.75057	-0.78532																						434.68	-0.198975		0.0107	-1.83105	1.83105	0.610352	-3.66211	-0.610352	0
							0.0585	-0.95496	-0.09928	-0.34768	-0.43437	-0.74896	-0.77909																						438.68	-0.203857		0.0108	1.2207	1.83105	0	-2.44141	1.83105	0
							0.0586	-0.95087	-0.09899	-0.34573	-0.43306	-0.74763	-0.7722																						442.68	-0.195923		0.0109	-1.2207	4.27246	1.83105	-0.610352	5.49316	-1.2207
							0.0587	-0.94736	-0.09958	-0.34529	-0.43087	-0.74706	-0.76545																						446.68	-0.192871		0.011	-0.610352	3.05176	1.83105	-1.83105	6.10352	-0.610352
							0.0588	-0.94189	-0.10016	-0.34609	-0.42998	-0.74071	-0.75973																									0.0111	0.610352	1.83105	1.2207	-1.83105	4.88281	0.610352
							0.0589	-0.93437	-0.09994	-0.34653	-0.43163	-0.73928	-0.75306																									0.0112	0	3.66211	0.610352	-3.05176	2.44141	1.2207
							0.059	-0.92846	-0.09972	-0.34343	-0.42772	-0.74232	-0.74705																									0.0113	-1.2207	6.10352	-0.610352	-1.2207	1.2207	1.2207
							0.0591	-0.92466	-0.09987	-0.34201	-0.42512	-0.73957	-0.74111																									0.0114	-0.610352	4.88281	-3.05176	0	0.610352	-0.610352
							0.0592	-0.9213	-0.09855	-0.34095	-0.42375	-0.73805	-0.7351																									0.0115	-4.88281	5.49316	-3.66211	0	1.2207	-1.2207
							0.0593	-0.91758	-0.0979	-0.34467	-0.42416	-0.73615	-0.7296																									0.0116	-6.71387	7.32422	-3.66211	-1.83105	2.44141	-1.83105
							0.0594	-0.91605	-0.1006	-0.34662	-0.42464	-0.73568	-0.72366																									0.0117	-7.32422	6.10352	-0.610352	-0.610352	1.83105	-1.2207
							0.0595	-0.91371	-0.10162	-0.34334	-0.42286	-0.73663	-0.71904																									0.0118	-7.32422	4.88281	-0.610352	-0.610352	-1.83105	-1.83105
							0.0596	-0.91006	-0.10323	-0.34201	-0.42046	-0.73511	-0.71296																									0.0119	-8.54492	3.05176	-2.44141	0	-4.27246	-1.2207
							0.0597	-0.90166	-0.10228	-0.3382	-0.41806	-0.73264	-0.70606																									0.012	-8.54492	4.88281	-0.610352	1.2207	-1.83105	-0.610352
							0.0598	-0.89356	-0.09914	-0.33404	-0.41731	-0.73103	-0.69822																									0.0121	-7.93457	4.88281	-0.610352	1.2207	-0.610352	-0.610352
							0.0599	-0.88787	-0.09885	-0.33218	-0.41552	-0.72733	-0.69147																									0.0122	-5.49316	2.44141	0	3.05176	-2.44141	-1.83105
							0.06	-0.88502	-0.10038	-0.33448	-0.41395	-0.72411	-0.68678																									0.0123	-3.66211	3.05176	0.610352	3.66211	-2.44141	0
							0.0601	-0.88122	-0.09958	-0.33643	-0.41073	-0.72515	-0.68201																									0.0124	-2.44141	1.83105	-0.610352	3.66211	-0.610352	0
							0.0602	-0.87495	-0.09841	-0.33581	-0.4097	-0.7225	-0.67644																									0.0125	-1.83105	1.83105	-1.83105	0.610352	-0.610352	1.2207
							0.0603	-0.86845	-0.09936	-0.33555	-0.40792	-0.71709	-0.66889																									0.0126	-4.27246	1.83105	-1.83105	1.83105	1.2207	0
							0.0604	-0.86443	-0.0998	-0.33519	-0.40751	-0.71387	-0.66134																									0.0127	-3.66211	0	-1.83105	0.610352	0.610352	-1.83105
							0.0605	-0.85859	-0.09914	-0.33395	-0.40847	-0.70969	-0.65533																									0.0128	-5.49316	0.610352	-3.66211	0	0.610352	-3.05176
							0.0606	-0.85837	-0.09804	-0.33085	-0.40867	-0.70884	-0.65166																									0.0129	-1.2207	-1.2207	-0.610352	-1.2207	-0.610352	-1.2207
							0.0607	-0.85757	-0.09804	-0.32873	-0.40662	-0.7078	-0.64631																									0.013	-2.44141	-1.2207	-0.610352	0.610352	-1.2207	0
							0.0608	-0.85334	-0.09819	-0.32935	-0.40545	-0.7078	-0.64081																									0.0131	-2.44141	-2.44141	1.2207	0.610352	-1.83105	2.44141
							0.0609	-0.84589	-0.09994	-0.3305	-0.40504	-0.70647	-0.63582																									0.0132	-1.83105	0	-1.2207	0.610352	-0.610352	1.2207
							0.061	-0.84063	-0.10206	-0.33147	-0.40443	-0.70267	-0.63179																									0.0133	-0.610352	-1.83105	-1.83105	0.610352	-1.83105	1.2207
							0.0611	-0.83538	-0.10323	-0.33121	-0.40573	-0.70201	-0.62688																									0.0134	0	-2.44141	-3.05176	-1.2207	-3.05176	1.2207
							0.0612	-0.82779	-0.10323	-0.3313	-0.40477	-0.7004	-0.61911																									0.0135	-1.2207	-1.83105	-2.44141	-1.83105	-1.2207	0
							0.0613	-0.82326	-0.10301	-0.32917	-0.40093	-0.69556	-0.61221																									0.0136	-1.83105	-1.2207	-1.83105	-0.610352	-1.83105	-0.610352
							0.0614	-0.81895	-0.10031	-0.32687	-0.39867	-0.69281	-0.6106																									0.0137	-3.05176	1.2207	-2.44141	0	-1.83105	0.610352
							0.0615	-0.81384	-0.09936	-0.32722	-0.39771	-0.68997	-0.60782																									0.0138	-2.44141	1.83105	-3.66211	-0.610352	-3.66211	1.83105
							0.0616	-0.80895	-0.09928	-0.32634	-0.3997	-0.68892	-0.60591																									0.0139	-0.610352	0.610352	-2.44141	-1.2207	-3.66211	0.610352
							0.0617	-0.80413	-0.0987	-0.32288	-0.39929	-0.68759	-0.60107																									0.014	1.2207	0.610352	-4.88281	-3.05176	-3.05176	3.05176
							0.0618	-0.79939	-0.10104	-0.31961	-0.39819	-0.68551	-0.59367																									0.0141	-1.83105	0	-4.88281	-1.83105	0	0
							0.0619	-0.79866	-0.10272	-0.31863	-0.39593	-0.67821	-0.58905																									0.0142	0	-2.44141	-6.10352	-1.83105	1.2207	0
							0.062	-0.80004	-0.10126	-0.31961	-0.3947	-0.67479	-0.58545																									0.0143	1.83105	-3.66211	-8.54492	-1.83105	-1.2207	-1.2207
							0.0621	-0.79428	-0.09987	-0.32005	-0.39415	-0.67527	-0.57973																									0.0144	3.05176	-6.71387	-9.76563	-1.83105	-1.2207	-0.610352
							0.0622	-0.7872	-0.09994	-0.32032	-0.39292	-0.67337	-0.5727																									0.0145	1.83105	-7.93457	-10.376	-1.83105	-2.44141	0
							0.0623	-0.78179	-0.10169	-0.32324	-0.39141	-0.66929	-0.56742																									0.0146	3.66211	-7.93457	-9.15527	-0.610352	-1.2207	-1.2207
							0.0624	-0.77471	-0.10199	-0.3251	-0.38997	-0.66654	-0.56434																									0.0147	3.05176	-7.32422	-7.32422	0	0	-0.610352
							0.0625	-0.76814	-0.10045	-0.32288	-0.38819	-0.66227	-0.55693																									0.0148	1.2207	-5.49316	-6.71387	1.2207	0	1.2207
							0.0626	-0.76354	-0.09921	-0.31925	-0.38976	-0.65725	-0.55085																									0.0149	0.610352	-3.05176	-4.88281	0.610352	1.83105	2.44141
							0.0627	-0.75975	-0.09958	-0.31624	-0.39052	-0.65165	-0.54813																									0.015	1.2207	-2.44141	-4.88281	1.2207	-1.2207	2.44141
							0.0628	-0.75464	-0.10133	-0.315	-0.3873	-0.64738	-0.54395																									0.0151	-2.44141	0	-4.88281	-2.44141	-0.610352	0
							0.0629	-0.74807	-0.10096	-0.31819	-0.38435	-0.64634	-0.5386																									0.0152	-3.05176	1.2207	-4.88281	-1.83105	-1.83105	2.44141
							0.063	-0.74274	-0.10074	-0.31863	-0.38278	-0.64558	-0.5331																									0.0153	-3.66211	-1.2207	-5.49316	-3.66211	-2.44141	0
							0.0631	-0.7396	-0.10147	-0.31713	-0.38141	-0.64577	-0.52716																									0.0154	-3.66211	-1.2207	-3.05176	-4.27246	-3.66211	-3.05176
							0.0632	-0.73449	-0.10118	-0.31633	-0.37901	-0.64283	-0.52291																									0.0155	-1.2207	0.610352	-3.05176	-3.66211	-3.05176	-3.66211
							0.0633	-0.72631	-0.10045	-0.3142	-0.37771	-0.63809	-0.52049																									0.0156	0.610352	1.83105	-3.66211	-5.49316	-1.83105	-1.2207
							0.0634	-0.72237	-0.09841	-0.31394	-0.37757	-0.63667	-0.51631																									0.0157	1.83105	-3.05176	-1.2207	-2.44141	-1.2207	-0.610352
							0.0635	-0.72047	-0.09644	-0.31518	-0.37716	-0.63667	-0.51177																									0.0158	2.44141	-3.05176	-0.610352	-1.83105	0.610352	-0.610352
							0.0636	-0.7185	-0.09585	-0.31235	-0.37771	-0.63325	-0.50891																									0.0159	1.2207	-2.44141	0	-1.83105	3.05176	0.610352
							0.0637	-0.7158	-0.09775	-0.30969	-0.37654	-0.62965	-0.50686																									0.016	1.2207	0	-1.83105	-1.83105	2.44141	0.610352
							0.0638	-0.71098	-0.09724	-0.30783	-0.37366	-0.62595	-0.50319																									0.0161	3.66211	0.610352	-2.44141	-2.44141	1.83105	1.83105
							0.0639	-0.70638	-0.09819	-0.30916	-0.37188	-0.62462	-0.4993																									0.0162	4.27246	-1.2207	-5.49316	-1.83105	-1.83105	0.610352
							0.064	-0.70536	-0.09797	-0.30606	-0.37154	-0.62462	-0.49747																									0.0163	5.49316	-0.610352	-6.71387	-2.44141	-1.83105	1.2207
							0.0641	-0.7031	-0.09841	-0.30234	-0.37038	-0.62054	-0.49468																									0.0164	3.05176	0.610352	-6.71387	0	-1.2207	-3.05176
							0.0642	-0.69346	-0.09761	-0.29942	-0.36948	-0.6194	-0.48977																									0.0165	3.05176	1.83105	-3.05176	0	2.44141	-3.66211
							0.0643	-0.68455	-0.09797	-0.2988	-0.37044	-0.61817	-0.48471																									0.0166	2.44141	3.05176	-3.05176	0.610352	2.44141	-2.44141
							0.0644	-0.68127	-0.09782	-0.29791	-0.3712	-0.61457	-0.48105																									0.0167	5.49316	1.2207	-2.44141	0.610352	1.83105	-2.44141
							0.0645	-0.67835	-0.09928	-0.2964	-0.37065	-0.61286	-0.48009																									0.0168	7.32422	1.83105	-1.83105	-1.2207	1.83105	-2.44141
							0.0646	-0.6755	-0.09855	-0.29578	-0.3714	-0.6103	-0.47833																									0.0169	7.93457	1.2207	-1.83105	0	2.44141	-4.27246
							0.0647	-0.67068	-0.09563	-0.29322	-0.36928	-0.60575	-0.47415																									0.017	7.32422	0	-4.27246	-3.66211	3.66211	-2.44141
							0.0648	-0.66243	-0.09542	-0.29322	-0.36955	-0.5992	-0.47115																									0.0171	6.10352	0	-0.610352	-2.44141	4.88281	-2.44141
							0.0649	-0.65922	-0.09761	-0.29525	-0.36955	-0.59475	-0.46888																									0.0172	4.88281	0	-1.2207	0	3.05176	-2.44141
							0.065	-0.65791	-0.09753	-0.29499	-0.36942	-0.59323	-0.46279																									0.0173	4.88281	-1.83105	-1.2207	1.2207	4.88281	0
							0.0651	-0.65448	-0.09892	-0.29454	-0.36962	-0.58972	-0.45876																									0.0174	3.66211	-1.83105	1.2207	0.610352	3.66211	1.2207
							0.0652	-0.64958	-0.09819	-0.29419	-0.37003	-0.58545	-0.45802																									0.0175	3.05176	0.610352	-0.610352	1.2207	4.27246	1.2207
							0.0653	-0.64418	-0.09666	-0.29499	-0.3701	-0.58118	-0.45465																									0.0176	7.32422	2.44141	-0.610352	0	3.66211	0.610352
							0.0654	-0.63914	-0.096	-0.29596	-0.36688	-0.58118	-0.45128																									0.0177	4.27246	4.27246	-4.27246	-1.83105	1.83105	0
							0.0655	-0.63564	-0.09629	-0.29578	-0.36537	-0.57805	-0.45025																									0.0178	2.44141	4.88281	-4.88281	-1.83105	2.44141	0
							0.0656	-0.63557	-0.09651	-0.29269	-0.36489	-0.57502	-0.44725																									0.0179	3.66211	4.88281	-4.88281	-1.83105	3.05176	3.05176
							0.0657	-0.63206	-0.09651	-0.29446	-0.36469	-0.57635	-0.44087																									0.018	2.44141	4.27246	-4.27246	1.83105	3.66211	2.44141
							0.0658	-0.62432	-0.09571	-0.29499	-0.36544	-0.56961	-0.43647																									0.0181	1.83105	2.44141	-7.32422	2.44141	4.27246	1.83105
							0.0659	-0.62002	-0.09476	-0.29499	-0.36633	-0.56212	-0.4353																									0.0182	3.05176	1.2207	-7.93457	3.66211	4.27246	1.2207
							0.066	-0.61549	-0.09549	-0.29428	-0.36476	-0.55823	-0.43302																									0.0183	3.66211	1.83105	-9.76563	2.44141	6.10352	1.2207
							0.0661	-0.61184	-0.09753	-0.29463	-0.36428	-0.55833	-0.43068																									0.0184	4.88281	-0.610352	-9.15527	3.05176	6.10352	2.44141
							0.0662	-0.60651	-0.09724	-0.29711	-0.36414	-0.55671	-0.42752																									0.0185	4.88281	0.610352	-9.15527	2.44141	5.49316	2.44141
							0.0663	-0.60118	-0.0968	-0.29667	-0.36174	-0.55539	-0.42576																									0.0186	6.71387	3.66211	-9.15527	-0.610352	5.49316	1.83105
							0.0664	-0.59855	-0.09505	-0.29366	-0.36133	-0.5534	-0.42481																									0.0187	4.88281	3.66211	-9.15527	-1.83105	4.27246	4.27246
							0.0665	-0.59403	-0.09556	-0.29215	-0.36051	-0.5514	-0.42268																									0.0188	6.71387	5.49316	-9.15527	-0.610352	4.27246	6.10352
							0.0666	-0.59023	-0.09454	-0.29038	-0.36126	-0.54922	-0.4199																									0.0189	4.27246	3.05176	-10.376	0	5.49316	3.66211
							0.0667	-0.58775	-0.09571	-0.28843	-0.36209	-0.54742	-0.41616																									0.019	4.27246	-1.2207	-7.93457	-1.2207	3.66211	1.83105
							0.0668	-0.58739	-0.09527	-0.29029	-0.36126	-0.54306	-0.41271																									0.0191	3.05176	-3.05176	-7.93457	-3.05176	2.44141	3.66211
							0.0669	-0.58381	-0.09447	-0.28826	-0.35852	-0.54258	-0.41147																									0.0192	3.05176	-3.66211	-4.27246	-3.05176	2.44141	1.2207
							0.067	-0.57899	-0.09534	-0.28622	-0.35763	-0.54182	-0.40663																									0.0193	0	-1.2207	-4.27246	-3.66211	1.2207	-0.610352
							0.0671	-0.57118	-0.09505	-0.28711	-0.35606	-0.53926	-0.40458																									0.0194	0	0	-4.88281	-0.610352	2.44141	1.2207
							0.0672	-0.56563	-0.09556	-0.2895	-0.35311	-0.53689	-0.40186																									0.0195	-1.2207	-0.610352	-7.93457	1.2207	3.66211	3.05176
							0.0673	-0.56344	-0.09695	-0.28781	-0.35195	-0.53585	-0.39805																									0.0196	0.610352	-1.83105	-8.54492	3.05176	3.05176	5.49316
							0.0674	-0.56088	-0.09746	-0.28578	-0.35181	-0.53519	-0.39732																									0.0197	3.05176	-4.27246	-7.93457	3.05176	2.44141	6.71387
							0.0675	-0.55643	-0.09914	-0.28374	-0.35249	-0.52978	-0.39563																									0.0198	4.88281	-3.66211	-8.54492	2.44141	1.83105	4.88281
							0.0676	-0.5549	-0.10001	-0.28108	-0.35188	-0.52769	-0.39299																									0.0199	5.49316	-5.49316	-12.207	2.44141	0.610352	4.88281
							0.0677	-0.55402	-0.09899	-0.27887	-0.35249	-0.52987	-0.39145																									0.02	4.27246	-6.10352	-9.76563	0.610352	2.44141	3.05176
							0.0678	-0.5511	-0.09768	-0.2786	-0.35106	-0.52788	-0.39035																									0.0201	4.88281	-5.49316	-9.76563	-1.83105	3.66211	7.32422
							0.0679	-0.54643	-0.09542	-0.2748	-0.35304	-0.52845	-0.38669																									0.0202	5.49316	-4.27246	-7.93457	-1.83105	1.83105	6.71387
							0.068	-0.54468	-0.09702	-0.27426	-0.35428	-0.52608	-0.38449																									0.0203	4.88281	-4.88281	-7.93457	-2.44141	1.83105	3.66211
							0.0681	-0.53986	-0.09936	-0.27914	-0.35469	-0.52561	-0.38368																									0.0204	3.05176	-4.27246	-9.15527	-1.2207	0.610352	1.2207
							0.0682	-0.53351	-0.09877	-0.27958	-0.35428	-0.52343	-0.37987																									0.0205	3.66211	-3.66211	-10.376	0	1.2207	1.83105
							0.0683	-0.52964	-0.09768	-0.27657	-0.35222	-0.52399	-0.37627																									0.0206	5.49316	-2.44141	-14.0381	-1.2207	0.610352	1.83105
							0.0684	-0.52811	-0.09739	-0.27586	-0.34955	-0.52153	-0.37444																									0.0207	4.88281	-1.83105	-13.4277	1.83105	1.2207	1.83105
							0.0685	-0.52555	-0.09702	-0.27728	-0.34585	-0.51774	-0.37349																									0.0208	4.88281	0.610352	-13.4277	0.610352	3.05176	1.83105
							0.0686	-0.52022	-0.09782	-0.2794	-0.34441	-0.5148	-0.37151																									0.0209	3.66211	1.2207	-13.4277	-1.2207	2.44141	3.05176
							0.0687	-0.51635	-0.09731	-0.27976	-0.34715	-0.51347	-0.36674																									0.021	3.05176	1.83105	-9.15527	-3.66211	0	2.44141
							0.0688	-0.51372	-0.09483	-0.27781	-0.34797	-0.51148	-0.36293																									0.0211	3.05176	-0.610352	-6.71387	-3.05176	-0.610352	1.83105
							0.0689	-0.51073	-0.09461	-0.27648	-0.34585	-0.5074	-0.36022																									0.0212	4.27246	-4.27246	-6.10352	-0.610352	0.610352	3.05176
							0.069	-0.50482	-0.09505	-0.27772	-0.34318	-0.50436	-0.35736																									0.0213	5.49316	-4.88281	-6.10352	3.05176	0.610352	1.83105
							0.0691	-0.49978	-0.09549	-0.27577	-0.34235	-0.50341	-0.35413																									0.0214	6.10352	-2.44141	-7.93457	0	0	3.66211
							0.0692	-0.49723	-0.09622	-0.27542	-0.34112	-0.50275	-0.34951																									0.0215	7.32422	-3.66211	-6.71387	1.2207	0.610352	3.66211
							0.0693	-0.49431	-0.09739	-0.27179	-0.34057	-0.50161	-0.34871																									0.0216	4.27246	-1.2207	-6.71387	0	0.610352	2.44141
							0.0694	-0.49029	-0.09826	-0.27223	-0.34064	-0.49554	-0.3468																									0.0217	4.88281	1.2207	-4.88281	1.83105	1.83105	1.2207
							0.0695	-0.48628	-0.09768	-0.27506	-0.3403	-0.49194	-0.34431																									0.0218	6.71387	2.44141	-7.93457	0.610352	0	1.83105
							0.0696	-0.48117	-0.09702	-0.2763	-0.33996	-0.49317	-0.34335																									0.0219	6.10352	4.27246	-8.54492	2.44141	1.2207	3.66211
							0.0697	-0.47861	-0.09768	-0.2763	-0.33859	-0.49393	-0.34101																									0.022	3.66211	2.44141	-11.5967	4.27246	2.44141	4.88281
							0.0698	-0.47795	-0.09753	-0.2755	-0.33633	-0.49232	-0.33866																									0.0221	4.27246	0	-9.76563	3.66211	1.2207	3.66211
							0.0699	-0.47547	-0.09666	-0.2779	-0.33502	-0.49222	-0.33859																									0.0222	3.05176	-0.610352	-8.54492	1.83105	3.05176	4.88281
							0.07	-0.47116	-0.09542	-0.27382	-0.33612	-0.49194	-0.33536																									0.0223	1.2207	0	-7.93457	1.2207	0.610352	3.66211
							0.0701	-0.46832	-0.09717	-0.27055	-0.33509	-0.4853	-0.33192																									0.0224	2.44141	-1.83105	-7.32422	-1.83105	0.610352	5.49316
							0.0702	-0.46583	-0.09622	-0.27081	-0.33276	-0.4798	-0.3306																									0.0225	3.05176	0.610352	-5.49316	0.610352	1.83105	6.10352
							0.0703	-0.46248	-0.09403	-0.27196	-0.33139	-0.47582	-0.33001																									0.0226	1.2207	1.2207	-2.44141	0.610352	3.05176	7.93457
							0.0704	-0.46043	-0.09301	-0.27125	-0.33297	-0.47923	-0.32612																									0.0227	2.44141	-0.610352	-1.83105	1.2207	3.05176	6.10352
							0.0705	-0.45934	-0.09337	-0.27241	-0.3355	-0.48236	-0.32216																									0.0228	1.2207	-1.2207	-1.2207	1.2207	5.49316	3.66211
							0.0706	-0.45642	-0.09374	-0.27196	-0.33495	-0.48018	-0.32136																									0.0229	2.44141	-1.2207	-3.66211	-0.610352	5.49316	2.44141
							0.0707	-0.45452	-0.09213	-0.27117	-0.33427	-0.4816	-0.32062																									0.023	1.83105	-1.83105	-4.88281	1.2207	4.88281	2.44141
							0.0708	-0.45299	-0.09257	-0.27232	-0.33489	-0.48018	-0.32033																									0.0231	1.2207	-4.88281	-4.27246	1.2207	4.88281	4.88281
							0.0709	-0.45021	-0.09425	-0.27258	-0.33358	-0.47657	-0.31982																									0.0232	1.83105	-2.44141	-6.71387	3.05176	5.49316	6.10352
							0.071	-0.44612	-0.09695	-0.27356	-0.33352	-0.47392	-0.3174																									0.0233	3.66211	-1.83105	-7.93457	0.610352	0.610352	6.10352
							0.0711	-0.44131	-0.09761	-0.27294	-0.3318	-0.47601	-0.31579																									0.0234	4.88281	1.2207	-7.32422	0	3.66211	5.49316
							0.0712	-0.4397	-0.09527	-0.2709	-0.33228	-0.47638	-0.31439																									0.0235	5.49316	0	-7.32422	0.610352	3.05176	3.05176
							0.0713	-0.43766	-0.0949	-0.26922	-0.33283	-0.47183	-0.31381																									0.0236	7.32422	0.610352	-5.49316	0	4.88281	0
							0.0714	-0.43306	-0.09337	-0.26727	-0.33276	-0.46643	-0.31249																									0.0237	6.71387	2.44141	-6.71387	-2.44141	3.66211	4.27246
							0.0715	-0.43006	-0.09228	-0.26594	-0.33173	-0.46225	-0.31329																									0.0238	6.10352	1.83105	-6.71387	-1.2207	4.88281	3.66211
							0.0716	-0.42546	-0.09184	-0.26771	-0.33139	-0.46121	-0.31219																									0.0239	4.88281	2.44141	-7.93457	2.44141	3.05176	5.49316
							0.0717	-0.42123	-0.09118	-0.26629	-0.33345	-0.45931	-0.30919																									0.024	4.27246	-0.610352	-7.93457	2.44141	1.83105	4.27246
							0.0718	-0.41685	-0.09242	-0.26346	-0.33379	-0.45599	-0.30691																									0.0241	5.49316	-0.610352	-6.71387	1.83105	3.05176	4.88281
							0.0719	-0.41415	-0.09534	-0.26151	-0.33221	-0.45505	-0.30369																									0.0242	6.71387	-0.610352	-4.88281	-0.610352	1.83105	4.88281
							0.072	-0.41371	-0.09498	-0.25939	-0.33002	-0.45628	-0.30083																									0.0243	6.71387	0.610352	-4.88281	-2.44141	3.05176	4.27246
							0.0721	-0.41481	-0.09563	-0.25939	-0.32927	-0.45305	-0.30098																									0.0244	6.71387	3.05176	-4.88281	-0.610352	0.610352	6.10352
							0.0722	-0.41159	-0.09688	-0.25841	-0.33194	-0.44879	-0.29914																									0.0245	7.32422	2.44141	-3.66211	-1.2207	-1.83105	5.49316
							0.0723	-0.40568	-0.09658	-0.25948	-0.33406	-0.44679	-0.29643																									0.0246	6.10352	3.66211	-5.49316	0	0	4.88281
							0.0724	-0.40371	-0.09271	-0.26187	-0.33235	-0.44841	-0.29738																									0.0247	4.27246	2.44141	-3.66211	0.610352	0.610352	4.27246
							0.0725	-0.4021	-0.09213	-0.25965	-0.32927	-0.44888	-0.29716																									0.0248	5.49316	4.88281	-6.71387	-1.2207	1.83105	6.71387
							0.0726	-0.3959	-0.09396	-0.25859	-0.32824	-0.44651	-0.29496																									0.0249	3.05176	3.66211	-6.71387	-1.2207	1.83105	6.10352
							0.0727	-0.39371	-0.09469	-0.26213	-0.32619	-0.4431	-0.29357																									0.025	1.83105	6.71387	-7.32422	-1.83105	3.66211	4.88281
							0.0728	-0.39283	-0.09498	-0.26328	-0.3242	-0.44404	-0.2913																									0.0251	4.27246	4.88281	-3.05176	0	4.27246	3.66211
							0.0729	-0.38838	-0.09359	-0.26293	-0.32344	-0.44632	-0.29064																									0.0252	5.49316	1.83105	-3.05176	-0.610352	3.66211	4.88281
							0.073	-0.38341	-0.09439	-0.2639	-0.32262	-0.44366	-0.28946																									0.0253	4.27246	1.83105	-2.44141	0	3.66211	3.66211
							0.0731	-0.37998	-0.09323	-0.26293	-0.32207	-0.44186	-0.28594																									0.0254	3.66211	3.05176	-2.44141	-1.2207	3.05176	3.66211
							0.0732	-0.37998	-0.09213	-0.26045	-0.32139	-0.44262	-0.28426																									0.0255	5.49316	4.27246	-0.610352	-2.44141	1.2207	3.05176
							0.0733	-0.37838	-0.09264	-0.25974	-0.32091	-0.44452	-0.28301																									0.0256	6.10352	4.27246	-1.2207	-4.88281	0	3.66211
							0.0734	-0.37575	-0.09213	-0.26054	-0.31968	-0.44528	-0.28037																									0.0257	7.32422	4.27246	-3.66211	-3.66211	2.44141	2.44141
							0.0735	-0.3756	-0.09323	-0.26204	-0.31872	-0.443	-0.27707																									0.0258	9.76563	4.27246	-6.71387	-5.49316	2.44141	2.44141
							0.0736	-0.37334	-0.09417	-0.26249	-0.31824	-0.44148	-0.27421																									0.0259	10.9863	2.44141	-6.10352	-3.66211	3.05176	3.66211
							0.0737	-0.37064	-0.09381	-0.25841	-0.31694	-0.43968	-0.27436																									0.026	9.15527	3.05176	-8.54492	-1.2207	1.2207	3.66211
							0.0738	-0.36684	-0.09337	-0.25602	-0.31783	-0.4394	-0.27377																									0.0261	7.93457	2.44141	-12.207	0	1.83105	1.83105
							0.0739	-0.36319	-0.09476	-0.25602	-0.31694	-0.43883	-0.27172																									0.0262	6.10352	4.27246	-11.5967	0.610352	3.66211	2.44141
							0.074	-0.36049	-0.0941	-0.25345	-0.31591	-0.43532	-0.27018																									0.0263	1.83105	3.66211	-13.4277	-3.05176	4.27246	2.44141
							0.0741	-0.35567	-0.09352	-0.25354	-0.3179	-0.43162	-0.26857																									0.0264	-0.610352	3.05176	-10.376	-6.10352	4.88281	4.27246
							0.0742	-0.3529	-0.09578	-0.25425	-0.31837	-0.42963	-0.2663																									0.0265	-0.610352	7.32422	-10.376	-5.49316	6.10352	3.66211
							0.0743	-0.35312	-0.09622	-0.25337	-0.31831	-0.432	-0.26644																									0.0266	0.610352	7.32422	-8.54492	-3.05176	4.27246	6.71387
							0.0744	-0.35253	-0.09417	-0.25558	-0.31796	-0.42953	-0.2641																									0.0267	3.05176	6.10352	-6.71387	-5.49316	3.05176	7.32422
							0.0745	-0.35268	-0.09439	-0.25726	-0.31755	-0.42574	-0.2608																									0.0268	2.44141	6.10352	-6.10352	-8.54492	3.66211	6.10352
							0.0746	-0.3483	-0.09366	-0.25638	-0.31618	-0.42337	-0.25647																									0.0269	2.44141	5.49316	-5.49316	-7.32422	4.27246	4.88281
							0.0747	-0.34647	-0.0922	-0.25567	-0.31536	-0.41891	-0.25493																									0.027	3.05176	3.66211	-5.49316	-7.32422	3.66211	3.66211
							0.0748	-0.34582	-0.09279	-0.25549	-0.31536	-0.41872	-0.25427																									0.0271	4.27246	6.10352	-4.27246	-6.10352	4.88281	1.83105
							0.0749	-0.34414	-0.09315	-0.25319	-0.3142	-0.42014	-0.25383																									0.0272	3.05176	4.27246	-4.27246	-5.49316	6.10352	-0.610352
							0.075	-0.34056	-0.09213	-0.25124	-0.31098	-0.41682	-0.25229																									0.0273	0.610352	5.49316	-7.32422	-4.88281	4.88281	1.2207
							0.0751	-0.33611	-0.09264	-0.2531	-0.3068	-0.41607	-0.25075																									0.0274	1.2207	6.10352	-8.54492	-6.10352	4.88281	1.83105
							0.0752	-0.33414	-0.09374	-0.25168	-0.30659	-0.42014	-0.24951																									0.0275	0.610352	5.49316	-8.54492	-5.49316	4.88281	1.2207
							0.0753	-0.33341	-0.09352	-0.24903	-0.30769	-0.41844	-0.24797																									0.0276	0	5.49316	-6.71387	-7.93457	4.27246	1.83105
							0.0754	-0.33071	-0.09476	-0.25159	-0.3083	-0.41445	-0.24848																									0.0277	-0.610352	4.27246	-7.32422	-7.93457	5.49316	1.2207
							0.0755	-0.32691	-0.09556	-0.25469	-0.30796	-0.41588	-0.24855																									0.0278	0.610352	5.49316	-6.10352	-6.10352	4.88281	3.05176
							0.0756	-0.32399	-0.09483	-0.25514	-0.30666	-0.41673	-0.2454																									0.0279	0.610352	3.66211	-5.49316	-3.66211	5.49316	3.05176
							0.0757	-0.32289	-0.0933	-0.25602	-0.30454	-0.41635	-0.24276																									0.028	1.2207	2.44141	-4.27246	-4.88281	2.44141	1.83105
							0.0758	-0.32216	-0.09198	-0.25531	-0.30577	-0.41521	-0.24247																									0.0281	1.83105	2.44141	-4.27246	-5.49316	2.44141	0.610352
							0.0759	-0.31924	-0.09257	-0.25496	-0.30666	-0.41142	-0.24386																									0.0282	0	1.83105	-4.27246	-6.71387	3.66211	-1.2207
							0.076	-0.31559	-0.09469	-0.25328	-0.30502	-0.40962	-0.24159																									0.0283	-3.05176	4.27246	-1.2207	-4.88281	7.93457	-1.2207
							0.0761	-0.31267	-0.09469	-0.25168	-0.30502	-0.4062	-0.24305																									0.0284	-4.27246	3.66211	0	-5.49316	6.71387	0
							0.0762	-0.31136	-0.09301	-0.25053	-0.30406	-0.40298	-0.24063																									0.0285	19.5313	25.6348	17.7002	6.71387	13.4277	3.05176
							0.0763	-0.31099	-0.0933	-0.24832	-0.3033	-0.40099	-0.23645																									0.0286	95.2148	95.8252	75.0732	48.2178	45.7764	20.1416
							0.0764	-0.30866	-0.09461	-0.24787	-0.30447	-0.40156	-0.2344																									0.0287	136.108	130.005	107.422	67.1387	64.6973	32.959
							0.0765	-0.30472	-0.09476	-0.24761	-0.30337	-0.39994	-0.23506																									0.0288	121.46	109.863	89.7217	51.8799	52.4902	28.6865
							0.0766	-0.30377	-0.0949	-0.24796	-0.30207	-0.39586	-0.23528																									0.0289	75.6836	61.0352	49.4385	20.752	32.959	15.8691
							0.0767	-0.30537	-0.09381	-0.24743	-0.30138	-0.39482	-0.23206																									0.029	35.4004	23.8037	10.376	-6.10352	11.5967	6.71387
							0.0768	-0.30515	-0.0941	-0.24504	-0.29892	-0.39719	-0.2322																									0.0291	10.376	2.44141	-13.4277	-18.3105	3.05176	0.610352
							0.0769	-0.30435	-0.09403	-0.24513	-0.29803	-0.39653	-0.23213																									0.0292	-3.66211	-7.93457	-25.6348	-23.1934	-3.05176	-4.88281
							0.077	-0.30326	-0.0925	-0.2446	-0.29919	-0.39321	-0.23044																									0.0293	-10.9863	-9.76563	-26.8555	-24.4141	-8.54492	-6.71387
							0.0771	-0.30216	-0.09147	-0.24398	-0.29926	-0.38961	-0.23044																									0.0294	-14.6484	-15.2588	-26.8555	-30.5176	-9.76563	-12.207
							0.0772	-0.30143	-0.09388	-0.24407	-0.30049	-0.38714	-0.22993																									0.0295	-20.752	-20.752	-27.4658	-32.959	-15.8691	-14.6484
							0.0773	-0.30048	-0.09469	-0.24371	-0.30063	-0.38866	-0.22824																									0.0296	-25.6348	-28.0762	-31.7383	-42.1143	-20.752	-18.3105
							0.0774	-0.29771	-0.09432	-0.24522	-0.30063	-0.38809	-0.2267																									0.0297	-36.0107	-37.2314	-43.335	-50.6592	-24.4141	-20.752
							0.0775	-0.29479	-0.0949	-0.24761	-0.30111	-0.38524	-0.2259																									0.0298	-48.8281	-46.3867	-57.373	-59.8145	-29.2969	-24.4141
							0.0776	-0.29274	-0.09636	-0.24672	-0.30063	-0.38524	-0.22414																									0.0299	-62.2559	-63.4766	-71.4111	-64.6973	-34.1797	-25.6348
							0.0777	-0.29187	-0.09622	-0.24371	-0.30042	-0.38505	-0.22252																									0.03	-78.7354	-85.4492	-90.332	-72.6318	-40.2832	-25.0244
							0.0778	-0.29282	-0.0933	-0.24292	-0.30036	-0.38145	-0.21959																									0.0301	-94.6045	-103.76	-108.643	-81.1768	-42.1143	-26.8555
							0.0779	-0.28909	-0.09235	-0.24646	-0.29933	-0.37728	-0.21864																									0.0302	-113.525	-123.291	-127.563	-91.5527	-42.1143	-28.6865
							0.078	-0.28515	-0.0933	-0.24832	-0.2972	-0.37747	-0.21768																									0.0303	-133.057	-142.822	-144.653	-100.708	-45.166	-30.5176
							0.0781	-0.28238	-0.09388	-0.24548	-0.29775	-0.37614	-0.2157																									0.0304	-151.367	-166.016	-161.133	-106.201	-50.6592	-32.3486
							0.0782	-0.27997	-0.09447	-0.24486	-0.29693	-0.37566	-0.21424																									0.0305	-168.457	-189.209	-181.274	-109.863	-52.4902	-29.9072
							0.0783	-0.27909	-0.0941	-0.24575	-0.29604	-0.37434	-0.21285																									0.0306	-183.716	-211.792	-198.975	-113.525	-53.7109	-29.2969
							0.0784	-0.2761	-0.09432	-0.24495	-0.29796	-0.37386	-0.21233																									0.0307	-199.585	-232.544	-214.844	-118.408	-53.7109	-28.0762
							0.0785	-0.27376	-0.09293	-0.2407	-0.29926	-0.37509	-0.21219																									0.0308	-216.675	-250.854	-230.713	-120.85	-58.5938	-33.5693
							0.0786	-0.27208	-0.09104	-0.23849	-0.29844	-0.37206	-0.21013																									0.0309	-235.596	-267.334	-244.751	-121.46	-59.8145	-33.5693
							0.0787	-0.27121	-0.09045	-0.24079	-0.29618	-0.37054	-0.20903																									0.031	-256.348	-281.982	-258.179	-123.291	-61.6455	-36.6211
							0.0788	-0.26894	-0.09133	-0.23964	-0.29727	-0.37092	-0.20727																									0.0311	-278.32	-302.124	-269.165	-125.732	-62.8662	-33.5693
							0.0789	-0.26741	-0.0914	-0.24159	-0.29618	-0.37016	-0.20515																									0.0312	-295.41	-318.604	-275.879	-128.784	-62.8662	-31.7383
							0.079	-0.26683	-0.09191	-0.24548	-0.29303	-0.36827	-0.20654																									0.0313	-309.448	-332.031	-282.593	-131.836	-64.0869	-32.3486
							0.0791	-0.26354	-0.0949	-0.24416	-0.29351	-0.36808	-0.20573																									0.0314	-324.097	-344.238	-288.086	-131.836	-65.3076	-35.4004
							0.0792	-0.26011	-0.09666	-0.24114	-0.29467	-0.36637	-0.20654																									0.0315	-336.914	-355.835	-292.358	-130.005	-65.3076	-37.2314
							0.0793	-0.2596	-0.09454	-0.23778	-0.29446	-0.36106	-0.20676																									0.0316	-346.069	-362.549	-297.241	-131.836	-65.918	-36.6211
							0.0794	-0.25807	-0.09461	-0.23601	-0.29337	-0.36153	-0.20295																									0.0317	-354.614	-369.873	-301.514	-133.667	-64.6973	-34.1797
							0.0795	-0.25785	-0.09432	-0.23247	-0.29118	-0.36087	-0.2017																									0.0318	-367.432	-379.639	-301.514	-135.498	-67.749	-35.4004
							0.0796	-0.25785	-0.09301	-0.23193	-0.29104	-0.35897	-0.20126																									0.0319	-378.418	-387.573	-303.345	-136.719	-70.1904	-36.6211
							0.0797	-0.25522	-0.09286	-0.23105	-0.28919	-0.35755	-0.19979																									0.032	-388.794	-393.066	-305.786	-134.277	-70.1904	-37.8418
							0.0798	-0.25099	-0.09279	-0.23193	-0.28844	-0.3566	-0.19935																									0.0321	-399.17	-398.56	-305.786	-132.446	-71.4111	-39.0625
							0.0799	-0.24668	-0.09381	-0.23406	-0.29022	-0.35698	-0.19891																									0.0322	-407.104	-404.053	-309.448	-133.667	-75.6836	-37.2314
							0.08	-0.24661	-0.09512	-0.23193	-0.28761	-0.35708	-0.1976																									0.0323	-415.649	-403.442	-311.279	-135.498	-75.0732	-37.8418
							0.0801	-0.24544	-0.09337	-0.23034	-0.28535	-0.35708	-0.19701																									0.0324	-421.753	-404.053	-311.89	-136.108	-73.2422	-37.8418
							0.0802	-0.24252	-0.09352	-0.23105	-0.28576	-0.35613	-0.19628																									0.0325	-427.856	-403.442	-313.11	-134.888	-72.0215	-38.4521
							0.0803	-0.24186	-0.09374	-0.23061	-0.287	-0.35783	-0.19547																									0.0326	-435.791	-405.273	-311.89	-135.498	-73.2422	-37.8418
							0.0804	-0.24361	-0.09271	-0.23061	-0.28535	-0.35907	-0.194																									0.0327	-442.505	-406.494	-310.059	-137.329	-73.2422	-39.0625
							0.0805	-0.2423	-0.09293	-0.23034	-0.28453	-0.35546	-0.1932																									0.0328	-449.219	-406.494	-307.007	-136.719	-75.6836	-37.8418
							0.0806	-0.23901	-0.0933	-0.2299	-0.28446	-0.35186	-0.19173																									0.0329	-455.933	-406.494	-305.786	-136.719	-79.9561	-37.8418
							0.0807	-0.23624	-0.09498	-0.22928	-0.28453	-0.35176	-0.18946																									0.033	-457.764	-408.936	-305.176	-136.719	-80.5664	-36.0107
							0.0808	-0.23449	-0.0949	-0.22759	-0.28734	-0.35224	-0.18755																									0.0331	-461.426	-408.325	-306.396	-137.939	-82.3975	-35.4004
							0.0809	-0.23142	-0.09432	-0.22379	-0.28748	-0.35309	-0.18718																									0.0332	-467.529	-407.715	-307.007	-138.55	-81.7871	-33.5693
							0.081	-0.2296	-0.09388	-0.22299	-0.28391	-0.35385	-0.18564																									0.0333	-471.191	-406.494	-307.617	-138.55	-78.7354	-34.79
							0.0811	-0.23142	-0.09425	-0.22494	-0.28056	-0.353	-0.18256																									0.0334	-474.243	-406.494	-307.007	-138.55	-77.5146	-37.2314
							0.0812	-0.23098	-0.09542	-0.22751	-0.28069	-0.34825	-0.18176																									0.0335	-474.854	-405.884	-305.176	-136.108	-75.0732	-39.0625
							0.0813	-0.22792	-0.09593	-0.22892	-0.28097	-0.34731	-0.18352																									0.0336	-475.464	-407.104	-302.734	-134.277	-76.2939	-39.6729
							0.0814	-0.22682	-0.09563	-0.2299	-0.28131	-0.34873	-0.1841																									0.0337	-475.464	-406.494	-301.514	-132.446	-76.9043	-39.0625
							0.0815	-0.2277	-0.09439	-0.22768	-0.28206	-0.34977	-0.18315																									0.0338	-478.516	-404.663	-296.631	-128.174	-75.6836	-40.2832
							0.0816	-0.22646	-0.09293	-0.22414	-0.28165	-0.34702	-0.18066																									0.0339	-479.736	-402.222	-296.631	-128.174	-77.5146	-39.0625
							0.0817	-0.22711	-0.09279	-0.22432	-0.2798	-0.34418	-0.17897																									0.034	-482.788	-397.339	-295.41	-126.953	-77.5146	-39.0625
							0.0818	-0.22631	-0.09447	-0.2252	-0.27946	-0.342	-0.18007																									0.0341	-482.788	-395.508	-297.241	-127.563	-78.125	-37.2314
							0.0819	-0.22273	-0.09615	-0.22609	-0.27953	-0.34124	-0.17927																									0.0342	-483.398	-394.897	-296.021	-125.122	-78.125	-39.0625
							0.082	-0.21967	-0.09264	-0.22405	-0.27953	-0.33621	-0.17729																									0.0343	-483.398	-392.456	-294.189	-123.291	-78.7354	-37.2314
							0.0821	-0.21828	-0.0922	-0.22334	-0.28138	-0.33678	-0.17553																									0.0344	-484.009	-391.235	-292.969	-125.122	-79.3457	-37.2314
							0.0822	-0.21492	-0.09213	-0.22361	-0.28097	-0.33981	-0.17296																									0.0345	-488.281	-390.015	-291.748	-125.122	-80.5664	-36.0107
							0.0823	-0.21368	-0.09257	-0.22219	-0.28083	-0.33915	-0.17311																									0.0346	-488.281	-388.184	-289.917	-123.291	-76.9043	-37.8418
							0.0824	-0.21251	-0.09242	-0.22237	-0.2809	-0.33593	-0.17406																									0.0347	-487.671	-382.69	-287.476	-124.512	-79.3457	-37.2314
							0.0825	-0.21098	-0.09213	-0.22476	-0.28117	-0.33479	-0.17098																									0.0348	-487.671	-379.639	-286.255	-123.901	-76.2939	-40.8936
							0.0826	-0.20988	-0.09293	-0.22547	-0.2833	-0.3364	-0.16915																									0.0349	-484.619	-379.028	-286.865	-125.122	-77.5146	-40.8936
							0.0827	-0.21098	-0.09359	-0.22529	-0.28323	-0.33716	-0.16937																									0.035	-483.398	-380.859	-285.034	-126.953	-75.6836	-41.5039
							0.0828	-0.20886	-0.09257	-0.22556	-0.28069	-0.33649	-0.16834																									0.0351	-479.736	-382.08	-283.813	-124.512	-76.9043	-40.2832
							0.0829	-0.20667	-0.09177	-0.22494	-0.27939	-0.33811	-0.16746																									0.0352	-480.957	-376.587	-281.982	-123.291	-76.2939	-37.2314
							0.083	-0.20572	-0.09279	-0.2221	-0.27631	-0.33773	-0.16577																									0.0353	-481.567	-373.535	-279.541	-120.239	-75.0732	-38.4521
							0.0831	-0.20448	-0.09286	-0.22086	-0.27631	-0.33735	-0.16438																									0.0354	-484.619	-369.873	-276.489	-118.408	-73.8525	-40.2832
							0.0832	-0.20368	-0.09023	-0.22202	-0.27672	-0.33498	-0.16204																									0.0355	-485.84	-365.601	-272.827	-117.798	-74.4629	-42.7246
							0.0833	-0.20134	-0.09074	-0.22113	-0.2785	-0.33365	-0.16167																									0.0356	-486.45	-362.549	-270.386	-117.188	-73.8525	-42.1143
							0.0834	-0.19893	-0.0906	-0.22379	-0.27487	-0.33555	-0.16204																									0.0357	-485.229	-360.718	-271.606	-118.408	-72.0215	-40.2832
							0.0835	-0.1985	-0.09125	-0.22512	-0.27473	-0.33488	-0.16204																									0.0358	-484.619	-358.887	-270.386	-116.577	-73.2422	-42.7246
							0.0836	-0.19653	-0.09257	-0.22556	-0.27555	-0.33583	-0.16101																									0.0359	-480.957	-358.887	-270.386	-118.408	-74.4629	-40.2832
							0.0837	-0.1955	-0.09257	-0.22565	-0.27535	-0.33431	-0.15925																									0.036	-478.516	-357.056	-266.113	-117.798	-72.6318	-39.0625
							0.0838	-0.19631	-0.09089	-0.22467	-0.27576	-0.33412	-0.15756																									0.0361	-474.854	-354.004	-266.113	-117.798	-70.8008	-42.1143
							0.0839	-0.19536	-0.09118	-0.22547	-0.27494	-0.33099	-0.15793																									0.0362	-472.412	-352.783	-262.451	-115.967	-73.2422	-43.9453
							0.084	-0.19244	-0.09125	-0.22644	-0.27617	-0.33355	-0.1583																									0.0363	-471.191	-349.731	-261.841	-115.967	-73.8525	-42.7246
							0.0841	-0.19141	-0.09104	-0.22476	-0.27494	-0.3346	-0.15705																									0.0364	-468.75	-346.069	-258.789	-116.577	-73.2422	-41.5039
							0.0842	-0.19171	-0.09104	-0.22113	-0.27158	-0.33242	-0.15595																									0.0365	-465.088	-341.797	-259.399	-112.915	-71.4111	-39.6729
							0.0843	-0.19127	-0.09074	-0.22166	-0.26905	-0.33061	-0.15646																									0.0366	-463.867	-341.797	-262.451	-111.084	-72.0215	-37.8418
							0.0844	-0.18974	-0.08972	-0.22113	-0.26809	-0.33061	-0.15771																									0.0367	-460.205	-340.576	-260.62	-109.253	-72.0215	-37.2314
							0.0845	-0.18886	-0.08914	-0.22086	-0.27083	-0.32843	-0.15734																									0.0368	-460.815	-339.966	-260.01	-111.084	-70.8008	-36.6211
							0.0846	-0.18784	-0.09177	-0.2237	-0.27049	-0.32701	-0.15756																									0.0369	-462.036	-338.745	-258.179	-111.084	-71.4111	-39.0625
							0.0847	-0.18733	-0.09147	-0.22184	-0.26946	-0.32464	-0.15837																									0.037	-462.036	-336.914	-257.568	-109.863	-72.0215	-38.4521
							0.0848	-0.18711	-0.09089	-0.21865	-0.26843	-0.32464	-0.15595																									0.0371	-462.646	-335.083	-254.517	-110.474	-71.4111	-38.4521
							0.0849	-0.18645	-0.09359	-0.22131	-0.26672	-0.32369	-0.1539																									0.0372	-460.815	-333.862	-253.906	-111.694	-71.4111	-39.0625
							0.085	-0.18521	-0.0949	-0.2252	-0.26768	-0.31914	-0.15463																									0.0373	-460.205	-333.252	-253.906	-112.305	-70.1904	-39.0625
							0.0851	-0.18382	-0.09271	-0.22458	-0.26692	-0.31459	-0.15544																									0.0374	-463.257	-332.031	-251.465	-108.643	-68.9697	-39.6729
							0.0852	-0.18397	-0.09162	-0.22467	-0.26617	-0.31478	-0.15463																									0.0375	-461.426	-330.2	-249.023	-105.591	-68.3594	-39.6729
							0.0853	-0.18492	-0.0914	-0.22529	-0.26589	-0.31591	-0.15346																									0.0376	-460.205	-328.369	-248.413	-104.37	-68.9697	-41.5039
							0.0854	-0.18302	-0.09264	-0.22653	-0.26425	-0.31658	-0.15192																									0.0377	-455.933	-326.538	-250.854	-103.149	-65.918	-39.6729
							0.0855	-0.18171	-0.09439	-0.22529	-0.26589	-0.31553	-0.15038																									0.0378	-452.881	-324.097	-250.244	-101.929	-63.4766	-37.2314
							0.0856	-0.17952	-0.0933	-0.22086	-0.26685	-0.31136	-0.14942																									0.0379	-449.829	-321.655	-249.023	-103.76	-65.918	-36.6211
							0.0857	-0.17857	-0.09257	-0.21794	-0.26596	-0.31146	-0.15016																									0.038	-448.608	-321.045	-247.803	-103.76	-65.3076	-35.4004
							0.0858	-0.17798	-0.09293	-0.21847	-0.26589	-0.31278	-0.15214																									0.0381	-446.167	-320.435	-245.972	-102.539	-65.918	-34.1797
							0.0859	-0.17499	-0.09374	-0.21883	-0.26569	-0.31326	-0.15302																									0.0382	-445.557	-321.045	-244.141	-104.37	-65.3076	-34.79
							0.086	-0.17163	-0.09403	-0.22016	-0.2661	-0.31117	-0.15228																									0.0383	-442.505	-317.383	-242.92	-106.201	-64.6973	-34.1797
							0.0861	-0.17002	-0.09198	-0.21812	-0.26679	-0.3089	-0.15096																									0.0384	-443.115	-315.552	-243.53	-105.591	-64.6973	-34.1797
							0.0862	-0.17046	-0.09111	-0.21883	-0.2661	-0.30814	-0.14818																									0.0385	-441.895	-313.11	-241.699	-104.37	-64.6973	-35.4004
							0.0863	-0.17309	-0.09133	-0.22086	-0.26528	-0.30671	-0.14649																									0.0386	-441.895	-314.331	-241.089	-102.539	-63.4766	-34.1797
							0.0864	-0.17389	-0.09082	-0.22166	-0.26452	-0.31022	-0.14642																									0.0387	-441.284	-313.11	-238.037	-101.929	-67.1387	-37.2314
							0.0865	-0.17477	-0.09147	-0.22157	-0.26315	-0.30852	-0.14642																									0.0388	-438.843	-314.331	-239.868	-100.098	-64.6973	-37.2314
							0.0866	-0.17448	-0.09067	-0.21847	-0.26274	-0.30529	-0.1462																									0.0389	-437.622	-311.279	-239.258	-98.2666	-64.6973	-36.6211
							0.0867	-0.1728	-0.08885	-0.21732	-0.26391	-0.30121	-0.14539																									0.039	-434.57	-310.059	-236.816	-98.877	-63.4766	-36.6211
							0.0868	-0.17017	-0.08972	-0.21599	-0.26583	-0.30207	-0.14444																									0.0391	-435.181	-306.396	-236.816	-100.708	-65.3076	-33.5693
							0.0869	-0.16944	-0.09147	-0.2144	-0.26589	-0.30264	-0.14319																									0.0392	-434.57	-301.514	-238.037	-104.37	-64.6973	-32.959
							0.087	-0.16856	-0.09082	-0.21086	-0.26576	-0.30254	-0.14297																									0.0393	-437.012	-299.683	-236.816	-103.149	-64.6973	-35.4004
							0.0871	-0.16769	-0.08979	-0.21165	-0.26576	-0.30055	-0.14349																									0.0394	-434.57	-300.903	-236.206	-101.318	-62.8662	-35.4004
							0.0872	-0.16674	-0.08979	-0.21227	-0.2648	-0.30112	-0.14349																									0.0395	-431.519	-299.683	-234.375	-101.318	-64.6973	-39.0625
							0.0873	-0.16491	-0.09162	-0.21201	-0.26329	-0.30178	-0.14349																									0.0396	-430.908	-300.293	-234.375	-97.6563	-65.918	-37.8418
							0.0874	-0.16404	-0.0925	-0.20864	-0.26206	-0.29808	-0.14466																									0.0397	-429.688	-299.683	-234.985	-97.6563	-68.3594	-36.6211
							0.0875	-0.16389	-0.09147	-0.20714	-0.26452	-0.29439	-0.14363																									0.0398	-427.856	-297.852	-236.206	-98.2666	-67.749	-33.5693
							0.0876	-0.16375	-0.09067	-0.2067	-0.26528	-0.29922	-0.14033																									0.0399	-423.584	-297.241	-236.206	-98.877	-66.5283	-33.5693
							0.0877	-0.16316	-0.08979	-0.20395	-0.26398	-0.3033	-0.13828																									0.04	-423.584	-297.852	-237.427	-98.2666	-64.0869	-32.959
							0.0878	-0.16199	-0.08914	-0.20466	-0.26267	-0.3014	-0.13894																									0.0401	-420.532	-297.852	-238.647	-98.877	-62.8662	-31.7383
							0.0879	-0.16017	-0.08928	-0.20687	-0.26158	-0.3015	-0.13982																									0.0402	-417.48	-296.631	-239.258	-98.877	-66.5283	-32.959
							0.088	-0.16075	-0.09147	-0.20678	-0.26137	-0.30083	-0.14011																									0.0403	-418.091	-296.631	-235.596	-100.098	-65.3076	-36.6211
							0.0881	-0.16032	-0.09177	-0.20687	-0.25795	-0.29865	-0.13806																									0.0404	-414.429	-295.41	-231.934	-97.6563	-68.9697	-34.79
							0.0882	-0.15893	-0.09009	-0.20864	-0.2561	-0.2978	-0.13505																									0.0405	-410.767	-294.189	-228.882	-94.6045	-68.3594	-36.0107
							0.0883	-0.15783	-0.09067	-0.20342	-0.25637	-0.29723	-0.13645																									0.0406	-410.767	-293.579	-223.389	-93.3838	-70.8008	-36.6211
							0.0884	-0.15834	-0.09001	-0.20156	-0.25802	-0.29903	-0.13784																									0.0407	-411.987	-294.189	-223.389	-95.8252	-66.5283	-34.1797
							0.0885	-0.1574	-0.08972	-0.20227	-0.25795	-0.29657	-0.13769																									0.0408	-410.156	-293.579	-224.609	-95.2148	-65.918	-36.0107
							0.0886	-0.1563	-0.09096	-0.20652	-0.25418	-0.29268	-0.13813																									0.0409	-409.546	-294.189	-222.168	-95.2148	-67.1387	-34.1797
							0.0887	-0.15572	-0.09104	-0.20802	-0.25212	-0.29458	-0.13725																									0.041	-408.936	-288.696	-224.609	-93.3838	-67.749	-32.3486
							0.0888	-0.15455	-0.09009	-0.20687	-0.25137	-0.29761	-0.13806																									0.0411	-407.104	-289.307	-223.389	-92.7734	-67.749	-33.5693
							0.0889	-0.15345	-0.08943	-0.20563	-0.25103	-0.29476	-0.13762																									0.0412	-406.494	-291.138	-223.389	-92.7734	-68.3594	-31.7383
							0.089	-0.15236	-0.09096	-0.20271	-0.24979	-0.29391	-0.13564																									0.0413	-406.494	-289.917	-223.999	-95.2148	-65.918	-31.1279
							0.0891	-0.15258	-0.09104	-0.20475	-0.24925	-0.29334	-0.1352																									0.0414	-406.494	-289.917	-227.051	-95.2148	-64.6973	-33.5693
							0.0892	-0.15272	-0.08972	-0.20678	-0.24931	-0.29078	-0.13513																									0.0415	-407.715	-291.748	-228.271	-95.2148	-64.6973	-34.79
							0.0893	-0.15024	-0.08739	-0.20519	-0.24822	-0.28983	-0.13542																									0.0416	-404.053	-290.527	-227.051	-93.3838	-65.918	-35.4004
							0.0894	-0.15002	-0.08724	-0.20422	-0.2489	-0.29201	-0.13623																									0.0417	-405.884	-289.307	-225.83	-95.2148	-62.2559	-36.0107
							0.0895	-0.15236	-0.08928	-0.20395	-0.24904	-0.29173	-0.13674																									0.0418	-402.832	-288.086	-223.999	-94.6045	-60.4248	-34.79
							0.0896	-0.15214	-0.08855	-0.20244	-0.25007	-0.28803	-0.13564																									0.0419	-402.832	-289.307	-221.558	-94.6045	-59.8145	-35.4004
							0.0897	-0.14863	-0.08731	-0.20129	-0.25096	-0.28708	-0.13373																									0.042	-402.832	-290.527	-219.116	-92.7734	-61.0352	-34.1797
							0.0898	-0.14557	-0.08731	-0.20324	-0.25075	-0.28623	-0.13439																									0.0421	-401.001	-291.138	-220.337	-95.2148	-65.3076	-33.5693
							0.0899	-0.14564	-0.08833	-0.20457	-0.25151	-0.28642	-0.1352																									0.0422	-402.222	-288.696	-219.116	-93.3838	-63.4766	-33.5693
							0.09	-0.14761	-0.08965	-0.20227	-0.25288	-0.28642	-0.13498																									0.0423	-403.442	-285.034	-219.116	-95.8252	-59.2041	-32.959
							0.0901	-0.14761	-0.09067	-0.20147	-0.25301	-0.28414	-0.13447																									0.0424	-403.442	-281.982	-215.454	-95.2148	-58.5938	-34.1797
							0.0902	-0.14798	-0.08914	-0.20156	-0.25158	-0.28414	-0.13293																									0.0425	-401.611	-281.372	-215.454	-96.4355	-58.5938	-34.1797
							0.0903	-0.1452	-0.08855	-0.202	-0.25089	-0.28187	-0.13263																									0.0426	-400.391	-280.762	-214.844	-93.9941	-60.4248	-35.4004
							0.0904	-0.14221	-0.08877	-0.20147	-0.24979	-0.27902	-0.13322																									0.0427	-399.78	-283.813	-214.844	-91.5527	-59.2041	-35.4004
							0.0905	-0.1417	-0.08885	-0.20236	-0.24788	-0.2795	-0.133																									0.0428	-400.391	-285.645	-214.233	-92.7734	-57.373	-35.4004
							0.0906	-0.14258	-0.08958	-0.20218	-0.24931	-0.28139	-0.13227																									0.0429	-402.832	-283.203	-214.844	-91.5527	-59.8145	-33.5693
							0.0907	-0.14331	-0.09257	-0.20227	-0.25151	-0.28329	-0.13117																									0.043	-405.884	-281.982	-213.623	-92.1631	-62.8662	-32.959
							0.0908	-0.14265	-0.09315	-0.202	-0.25075	-0.28035	-0.13021																									0.0431	-405.273	-277.1	-214.844	-93.3838	-63.4766	-32.3486
							0.0909	-0.14024	-0.0922	-0.20041	-0.24959	-0.27978	-0.13124																									0.0432	-402.222	-275.879	-214.844	-93.3838	-59.8145	-32.3486
							0.091	-0.14119	-0.09016	-0.1974	-0.24925	-0.27817	-0.13219																									0.0433	-399.78	-274.048	-215.454	-93.3838	-57.373	-32.959
							0.0911	-0.14053	-0.08994	-0.1981	-0.24863	-0.27437	-0.13241																									0.0434	-398.56	-275.269	-215.454	-95.8252	-52.4902	-32.3486
							0.0912	-0.14002	-0.08819	-0.19988	-0.24801	-0.26992	-0.12926																									0.0435	-396.118	-273.438	-214.233	-94.6045	-51.8799	-34.1797
							0.0913	-0.14046	-0.08841	-0.20023	-0.24801	-0.272	-0.12831																									0.0436	-400.391	-275.269	-213.623	-93.9941	-51.2695	-35.4004
							0.0914	-0.1409	-0.08826	-0.20085	-0.24692	-0.27447	-0.12728																									0.0437	-399.78	-274.658	-211.792	-93.3838	-53.1006	-36.0107
							0.0915	-0.13936	-0.08979	-0.19917	-0.24541	-0.27162	-0.12699																									0.0438	-399.78	-272.217	-210.571	-92.7734	-54.9316	-36.0107
							0.0916	-0.1398	-0.0895	-0.19642	-0.24246	-0.26593	-0.12626																									0.0439	-397.949	-274.048	-208.13	-93.3838	-58.5938	-32.959
							0.0917	-0.14024	-0.08797	-0.19563	-0.23931	-0.26688	-0.1275																									0.044	-393.677	-274.658	-207.52	-92.7734	-58.5938	-33.5693
							0.0918	-0.14039	-0.08739	-0.19757	-0.23959	-0.27153	-0.12882																									0.0441	-393.066	-274.048	-207.52	-91.5527	-60.4248	-35.4004
							0.0919	-0.14068	-0.08841	-0.19908	-0.23856	-0.27105	-0.12677																									0.0442	-393.066	-272.217	-207.52	-91.5527	-59.8145	-34.1797
							0.092	-0.13805	-0.08928	-0.19926	-0.24034	-0.27077	-0.12428																									0.0443	-391.846	-274.048	-208.13	-92.1631	-59.2041	-34.79
							0.0921	-0.13513	-0.08914	-0.19784	-0.24253	-0.26878	-0.12428																									0.0444	-393.066	-271.606	-209.351	-90.332	-59.8145	-34.1797
							0.0922	-0.13601	-0.08928	-0.19563	-0.24322	-0.26584	-0.12406																									0.0445	-393.066	-272.217	-205.078	-90.9424	-58.5938	-33.5693
							0.0923	-0.13644	-0.08899	-0.19545	-0.24075	-0.26736	-0.12142																									0.0446	-395.508	-273.438	-203.857	-87.2803	-57.373	-34.79
							0.0924	-0.13557	-0.08797	-0.1943	-0.23671	-0.26906	-0.12076																									0.0447	-395.508	-272.217	-203.247	-87.8906	-58.5938	-36.0107
							0.0925	-0.13418	-0.08709	-0.19447	-0.23609	-0.26736	-0.12112																									0.0448	-391.846	-271.606	-200.806	-88.501	-57.9834	-36.0107
							0.0926	-0.1336	-0.08782	-0.19642	-0.23746	-0.26546	-0.12032																									0.0449	-392.456	-270.996	-202.637	-87.8906	-57.9834	-35.4004
							0.0927	-0.13323	-0.08965	-0.19669	-0.2365	-0.26375	-0.11929																									0.045	-394.897	-272.217	-203.247	-90.9424	-59.2041	-36.0107
							0.0928	-0.13228	-0.08965	-0.19625	-0.23705	-0.26214	-0.12024																									0.0451	-393.677	-269.165	-206.909	-90.9424	-59.2041	-33.5693
							0.0929	-0.13038	-0.0906	-0.1943	-0.23822	-0.2611	-0.11834																									0.0452	-390.015	-267.944	-206.299	-89.1113	-57.373	-34.79
							0.093	-0.12958	-0.08848	-0.19377	-0.23801	-0.25996	-0.11526																									0.0453	-390.015	-264.893	-207.52	-87.8906	-56.7627	-35.4004
							0.0931	-0.13031	-0.08753	-0.19394	-0.23746	-0.26043	-0.11775																									0.0454	-386.353	-262.451	-207.52	-88.501	-58.5938	-36.6211
							0.0932	-0.13243	-0.08812	-0.19456	-0.23753	-0.26148	-0.11731																									0.0455	-390.015	-264.282	-206.299	-88.501	-59.8145	-34.79
							0.0933	-0.1333	-0.08753	-0.19315	-0.23698	-0.26214	-0.11526																									0.0456	-388.184	-264.282	-206.909	-89.7217	-58.5938	-37.8418
							0.0934	-0.13177	-0.08731	-0.19199	-0.2376	-0.26119	-0.11702																									0.0457	-386.353	-263.062	-209.351	-90.332	-61.6455	-35.4004
							0.0935	-0.13184	-0.08906	-0.19102	-0.23753	-0.25749	-0.11614																									0.0458	-383.911	-259.399	-208.74	-90.9424	-62.8662	-36.0107
							0.0936	-0.13374	-0.08855	-0.19368	-0.23801	-0.25654	-0.1157																									0.0459	-381.47	-260.62	-206.909	-90.332	-61.0352	-36.0107
							0.0937	-0.13352	-0.08855	-0.1927	-0.23828	-0.26186	-0.11584																									0.046	-382.08	-259.399	-207.52	-91.5527	-57.9834	-34.1797
							0.0938	-0.13243	-0.08965	-0.19244	-0.23842	-0.26223	-0.11386																									0.0461	-383.911	-259.399	-207.52	-93.9941	-56.7627	-32.959
							0.0939	-0.12995	-0.08899	-0.1912	-0.23918	-0.25702	-0.11496																									0.0462	-384.521	-261.841	-206.299	-95.2148	-59.2041	-35.4004
							0.094	-0.12637	-0.08892	-0.19155	-0.23918	-0.25142	-0.11614																									0.0463	-383.301	-262.451	-206.299	-94.6045	-59.2041	-34.1797
							0.0941	-0.12527	-0.08848	-0.1904	-0.23582	-0.25266	-0.11548																									0.0464	-382.08	-261.23	-206.299	-91.5527	-59.8145	-31.1279
							0.0942	-0.12505	-0.08841	-0.19067	-0.23438	-0.25569	-0.11511																									0.0465	-380.249	-259.399	-207.52	-90.9424	-57.373	-31.7383
							0.0943	-0.1233	-0.08885	-0.19261	-0.23698	-0.2556	-0.11394																									0.0466	-380.249	-258.789	-207.52	-90.332	-56.7627	-31.7383
							0.0944	-0.12155	-0.08797	-0.19403	-0.23959	-0.25247	-0.11364																									0.0467	-380.249	-257.568	-209.961	-93.3838	-55.542	-32.959
							0.0945	-0.12104	-0.08928	-0.19341	-0.23897	-0.24943	-0.11467																									0.0468	-382.69	-260.62	-208.74	-92.7734	-54.3213	-34.1797
							0.0946	-0.12053	-0.08899	-0.19031	-0.23575	-0.24953	-0.11511																									0.0469	-379.639	-261.23	-207.52	-92.1631	-54.3213	-34.79
							0.0947	-0.11958	-0.08885	-0.19191	-0.23157	-0.25047	-0.11489																									0.047	-380.249	-258.179	-207.52	-90.9424	-53.7109	-34.79
							0.0948	-0.12089	-0.08958	-0.19385	-0.23034	-0.25104	-0.11401																									0.0471	-378.418	-256.958	-207.52	-90.332	-55.542	-33.5693
							0.0949	-0.12038	-0.08928	-0.19421	-0.23061	-0.24972	-0.1143																									0.0472	-379.028	-254.517	-209.351	-89.1113	-56.1523	-32.959
							0.095	-0.11622	-0.08819	-0.19394	-0.23095	-0.24934	-0.11401																									0.0473	-377.197	-255.127	-211.182	-91.5527	-56.7627	-33.5693
							0.0951	-0.11447	-0.08782	-0.19678	-0.23198	-0.25161	-0.11386																									0.0474	-378.418	-255.737	-209.351	-89.7217	-58.5938	-32.959
							0.0952	-0.11513	-0.08972	-0.19616	-0.23486	-0.25095	-0.11357																									0.0475	-380.249	-256.958	-206.909	-90.332	-56.7627	-35.4004
							0.0953	-0.11454	-0.0895	-0.19297	-0.23411	-0.25209	-0.11306																									0.0476	-379.028	-260.62	-206.299	-91.5527	-54.9316	-38.4521
							0.0954	-0.11469	-0.09031	-0.19288	-0.23253	-0.25028	-0.1124																									0.0477	-380.249	-260.62	-205.688	-92.7734	-54.9316	-37.8418
							0.0955	-0.11476	-0.08987	-0.1935	-0.23308	-0.24488	-0.11057																									0.0478	-379.028	-260.01	-203.857	-94.6045	-53.1006	-39.0625
							0.0956	-0.11418	-0.0887	-0.19368	-0.23328	-0.24156	-0.10961																									0.0479	-378.418	-258.789	-200.806	-92.1631	-54.9316	-39.6729
							0.0957	-0.1141	-0.08731	-0.19412	-0.23383	-0.24412	-0.10939																									0.048	-378.418	-257.568	-198.364	-91.5527	-57.373	-37.2314
							0.0958	-0.11367	-0.08592	-0.19456	-0.23287	-0.24564	-0.10873																									0.0481	-377.808	-259.399	-202.026	-91.5527	-56.1523	-36.6211
							0.0959	-0.11476	-0.08724	-0.19633	-0.23191	-0.24431	-0.10976																									0.0482	-376.587	-256.348	-202.637	-92.1631	-58.5938	-36.6211
							0.096	-0.11308	-0.08899	-0.19642	-0.23095	-0.24526	-0.10815																									0.0483	-378.418	-257.568	-202.637	-93.3838	-59.8145	-40.2832
							0.0961	-0.11191	-0.08921	-0.19713	-0.22931	-0.24336	-0.10866																									0.0484	-380.249	-258.789	-201.416	-92.1631	-57.9834	-40.8936
							0.0962	-0.11213	-0.08841	-0.19571	-0.22904	-0.23919	-0.10895																									0.0485	-379.639	-257.568	-202.026	-92.1631	-58.5938	-39.6729
							0.0963	-0.11184	-0.08841	-0.19182	-0.22917	-0.23483	-0.10653																									0.0486	-379.639	-256.958	-201.416	-89.7217	-57.373	-36.6211
							0.0964	-0.1117	-0.09118	-0.18987	-0.22862	-0.23369	-0.1069																									0.0487	-377.197	-258.789	-201.416	-93.3838	-56.7627	-36.6211
							0.0965	-0.1117	-0.09315	-0.19005	-0.22856	-0.23445	-0.10932																									0.0488	-377.197	-260.01	-201.416	-92.7734	-56.7627	-39.0625
							0.0966	-0.10936	-0.09235	-0.18827	-0.22732	-0.23758	-0.10727																									0.0489	-375.977	-260.62	-199.585	-93.9941	-58.5938	-39.0625
							0.0967	-0.10929	-0.09001	-0.19084	-0.22931	-0.23805	-0.10661																									0.049	-374.146	-260.01	-199.585	-93.3838	-58.5938	-39.6729
							0.0968	-0.10907	-0.08753	-0.19483	-0.23246	-0.23729	-0.10683																									0.0491	-374.146	-259.399	-201.416	-92.7734	-58.5938	-37.8418
							0.0969	-0.1087	-0.08746	-0.19589	-0.23369	-0.23947	-0.10639																									0.0492	-374.146	-257.568	-200.806	-90.332	-57.373	-37.8418
							0.097	-0.1098	-0.08921	-0.19456	-0.23219	-0.24317	-0.10558																									0.0493	-372.925	-256.348	-198.364	-88.501	-57.9834	-36.6211
							0.0971	-0.11038	-0.09074	-0.19385	-0.23136	-0.24384	-0.10712																									0.0494	-372.314	-255.737	-198.975	-91.5527	-57.373	-34.79
							0.0972	-0.1098	-0.08979	-0.19279	-0.23041	-0.23966	-0.10558																									0.0495	-371.094	-256.348	-198.364	-90.9424	-57.9834	-35.4004
							0.0973	-0.11045	-0.08906	-0.18827	-0.22999	-0.23577	-0.10521																									0.0496	-374.756	-257.568	-195.313	-92.7734	-59.2041	-36.6211
							0.0974	-0.11067	-0.09009	-0.18642	-0.22972	-0.23416	-0.10448																									0.0497	-376.587	-255.127	-195.923	-93.3838	-59.8145	-37.2314
							0.0975	-0.10819	-0.08943	-0.18704	-0.22828	-0.23758	-0.10169																									0.0498	-377.808	-252.075	-196.533	-92.1631	-57.9834	-38.4521
							0.0976	-0.10899	-0.08819	-0.18376	-0.22561	-0.23824	-0.10162																									0.0499	-374.146	-249.634	-194.702	-90.9424	-58.5938	-40.2832
							0.0977	-0.11082	-0.08709	-0.18154	-0.22506	-0.23814	-0.10103																									0.05	-371.094	-250.854	-196.533	-88.501	-58.5938	-37.8418
							0.0978	-0.11016	-0.08563	-0.18287	-0.22547	-0.23511	-0.10118																									0.0501	-371.704	-251.465	-198.364	-90.332	-57.9834	-37.8418
							0.0979	-0.10775	-0.08717	-0.18491	-0.22582	-0.23464	-0.10059																									0.0502	-371.094	-253.296	-198.364	-92.1631	-58.5938	-36.6211
							0.098	-0.10527	-0.08943	-0.18491	-0.22636	-0.23189	-0.09964																									0.0503	-372.314	-251.465	-197.144	-92.7734	-58.5938	-34.79
							0.0981	-0.10534	-0.08943	-0.18243	-0.22636	-0.23018	-0.10052																									0.0504	-369.873	-250.244	-195.923	-90.9424	-60.4248	-35.4004
							0.0982	-0.10673	-0.08804	-0.18402	-0.22499	-0.23198	-0.09993																									0.0505	-369.263	-250.244	-195.923	-89.7217	-57.9834	-36.6211
							0.0983	-0.10593	-0.08687	-0.18588	-0.22602	-0.23226	-0.09927																									0.0506	-371.094	-248.413	-197.754	-89.1113	-57.373	-38.4521
							0.0984	-0.10819	-0.08607	-0.18296	-0.22547	-0.23426	-0.10023																									0.0507	-369.873	-247.803	-200.195	-89.1113	-59.2041	-37.2314
							0.0985	-0.10914	-0.08483	-0.18119	-0.2226	-0.23539	-0.09817																									0.0508	-368.042	-245.972	-199.585	-88.501	-57.9834	-39.0625
							0.0986	-0.10717	-0.08571	-0.18013	-0.22102	-0.23283	-0.09861																									0.0509	-368.042	-246.582	-199.585	-90.332	-57.373	-40.8936
							0.0987	-0.10768	-0.08665	-0.18243	-0.22027	-0.23226	-0.10001																									0.051	-370.483	-247.803	-195.313	-89.7217	-61.0352	-37.2314
							0.0988	-0.10797	-0.08622	-0.18438	-0.22013	-0.23369	-0.10074																									0.0511	-368.652	-246.582	-193.481	-90.9424	-62.2559	-35.4004
							0.0989	-0.10885	-0.08636	-0.18659	-0.22198	-0.23132	-0.09832																									0.0512	-366.211	-246.582	-195.313	-90.9424	-62.2559	-35.4004
							0.099	-0.10739	-0.08578	-0.1873	-0.22383	-0.22819	-0.09781																									0.0513	-365.601	-246.582	-193.481	-90.332	-63.4766	-36.6211
							0.0991	-0.10593	-0.0879	-0.18597	-0.22301	-0.22999	-0.09883																									0.0514	-364.99	-247.192	-192.871	-89.7217	-61.6455	-35.4004
							0.0992	-0.10775	-0.08826	-0.185	-0.22184	-0.23502	-0.09957																									0.0515	-363.159	-250.854	-191.65	-89.1113	-60.4248	-31.7383
							0.0993	-0.10753	-0.08833	-0.18216	-0.22198	-0.23151	-0.09832																									0.0516	-363.77	-252.686	-193.481	-89.1113	-57.9834	-32.959
							0.0994	-0.10432	-0.08775	-0.1819	-0.22109	-0.22638	-0.09854																									0.0517	-363.77	-253.906	-195.313	-89.1113	-57.9834	-32.3486
							0.0995	-0.10418	-0.08775	-0.18181	-0.21999	-0.22544	-0.09876																									0.0518	-366.211	-253.296	-193.481	-89.1113	-60.4248	-31.7383
							0.0996	-0.10542	-0.08614	-0.18128	-0.21931	-0.22932	-0.09729																									0.0519	-366.821	-252.075	-192.261	-86.6699	-60.4248	-32.959
							0.0997	-0.10622	-0.08446	-0.18075	-0.2202	-0.22809	-0.09627																									0.052	-369.263	-252.075	-191.65	-84.2285	-61.0352	-32.3486
							0.0998	-0.10607	-0.08629	-0.18039	-0.22301	-0.22477	-0.09539																									0.0521	-369.873	-252.686	-189.209	-86.0596	-60.4248	-31.7383
							0.0999	-0.10753	-0.08636	-0.17844	-0.22218	-0.22724	-0.09246																									0.0522	-366.211	-252.075	-186.157	-87.2803	-57.9834	-32.3486
							0.1	-0.10622	-0.08498	-0.1796	-0.2202	-0.22638	-0.09334																									0.0523	-363.159	-250.244	-184.326	-87.2803	-57.373	-34.79
							0.1001	-0.10622	-0.0833	-0.18066	-0.22122	-0.2243	-0.09656																									0.0524	-363.77	-249.634	-184.326	-87.8906	-60.4248	-36.0107
							0.1002	-0.10629	-0.08235	-0.18075	-0.22164	-0.22136	-0.09649																									0.0525	-361.938	-247.803	-184.326	-87.2803	-61.6455	-36.6211
							0.1003	-0.10564	-0.08279	-0.17915	-0.21896	-0.22069	-0.09363																									0.0526	-361.328	-247.192	-185.547	-86.6699	-60.4248	-36.6211
							0.1004	-0.10622	-0.08308	-0.17906	-0.21773	-0.22183	-0.0918																									0.0527	-363.77	-247.803	-186.768	-90.9424	-59.2041	-34.79
							0.1005	-0.10637	-0.08366	-0.17968	-0.21602	-0.21975	-0.09099																									0.0528	-362.549	-248.413	-184.937	-89.1113	-61.6455	-35.4004
							0.1006	-0.10607	-0.08461	-0.17968	-0.21787	-0.2206	-0.08989																									0.0529	-360.718	-252.686	-182.495	-89.7217	-63.4766	-34.79
							0.1007	-0.1068	-0.08629	-0.18066	-0.21766	-0.22098	-0.08908																									0.053	-356.445	-252.075	-180.664	-87.2803	-64.6973	-35.4004
							0.1008	-0.10753	-0.08651	-0.17889	-0.21568	-0.21775	-0.0918																									0.0531	-354.004	-252.686	-180.664	-84.2285	-65.3076	-34.79
							0.1009	-0.10775	-0.08629	-0.17588	-0.21533	-0.21443	-0.09216																									0.0532	-352.783	-253.906	-181.885	-84.2285	-62.2559	-35.4004
							0.101	-0.10527	-0.08673	-0.17676	-0.21684	-0.21491	-0.08945																									0.0533	-353.394	-252.075	-183.716	-80.5664	-61.0352	-35.4004
							0.1011	-0.1041	-0.08585	-0.17721	-0.21677	-0.21197	-0.08791																									0.0534	-356.445	-249.023	-186.768	-82.3975	-59.8145	-36.6211
							0.1012	-0.106	-0.08695	-0.17561	-0.21568	-0.20931	-0.08923																									0.0535	-356.445	-247.192	-187.378	-86.0596	-57.9834	-36.0107
							0.1013	-0.10753	-0.08804	-0.17721	-0.21485	-0.21235	-0.08901																									0.0536	-359.497	-249.023	-187.378	-87.8906	-59.8145	-35.4004
							0.1014	-0.1079	-0.08746	-0.17924	-0.21499	-0.21434	-0.0896																									0.0537	-364.38	-251.465	-185.547	-90.332	-57.9834	-35.4004
							0.1015	-0.1068	-0.08826	-0.17827	-0.213	-0.21956	-0.08872																									0.0538	-363.77	-250.854	-186.157	-90.332	-59.8145	-31.1279
							0.1016	-0.10585	-0.08673	-0.17889	-0.21177	-0.22041	-0.0874																									0.0539	-359.497	-249.634	-184.937	-87.2803	-61.6455	-32.959
							0.1017	-0.1068	-0.08446	-0.17774	-0.21348	-0.21737	-0.08747																									0.054	-359.497	-249.023	-187.378	-85.4492	-60.4248	-32.3486
							0.1018	-0.10549	-0.08622	-0.17428	-0.21239	-0.21491	-0.08564																									0.0541	-359.497	-247.803	-186.157	-84.2285	-58.5938	-32.959
							0.1019	-0.10366	-0.08812	-0.17331	-0.21341	-0.21425	-0.08446																									0.0542	-358.276	-248.413	-188.599	-85.4492	-57.9834	-32.959
							0.102	-0.10498	-0.08709	-0.17101	-0.21472	-0.21567	-0.0863																									0.0543	-358.887	-247.192	-187.988	-87.2803	-57.373	-30.5176
							0.1021	-0.10768	-0.08563	-0.17118	-0.21403	-0.21187	-0.08776																									0.0544	-357.056	-245.361	-185.547	-87.2803	-58.5938	-34.1797
							0.1022	-0.10739	-0.08695	-0.17251	-0.21472	-0.21093	-0.08666																									0.0545	-355.835	-244.751	-182.495	-89.7217	-61.6455	-34.79
							0.1023	-0.10556	-0.08665	-0.17517	-0.21328	-0.2151	-0.08512																									0.0546	-354.614	-243.53	-181.885	-86.6699	-62.8662	-36.6211
							0.1024	-0.10644	-0.08505	-0.17588	-0.21232	-0.2151	-0.08644																									0.0547	-352.173	-245.361	-184.326	-87.2803	-62.8662	-38.4521
							0.1025	-0.10885	-0.08709	-0.17419	-0.20971	-0.21349	-0.08945																									0.0548	-349.731	-245.972	-187.378	-87.8906	-60.4248	-37.2314
							0.1026	-0.10746	-0.08768	-0.17543	-0.20869	-0.21083	-0.08835																									0.0549	-349.121	-244.751	-188.599	-86.6699	-60.4248	-36.6211
							0.1027	-0.10658	-0.08753	-0.17774	-0.20937	-0.20855	-0.0863																									0.055	-349.731	-245.361	-187.988	-87.2803	-59.8145	-36.6211
							0.1028	-0.10542	-0.08717	-0.17694	-0.21026	-0.20685	-0.08659																									0.0551	-350.952	-244.141	-186.157	-87.8906	-59.2041	-36.0107
							0.1029	-0.10337	-0.08592	-0.17588	-0.20896	-0.20637	-0.0885																									0.0552	-349.121	-244.141	-186.157	-86.6699	-59.8145	-34.79
							0.103	-0.10425	-0.08607	-0.17508	-0.20691	-0.20922	-0.09055																									0.0553	-345.459	-241.089	-183.716	-86.6699	-56.7627	-31.1279
							0.1031	-0.10549	-0.08651	-0.17384	-0.20533	-0.2096	-0.08835																									0.0554	-344.849	-241.089	-183.105	-86.6699	-55.542	-30.5176
							0.1032	-0.10622	-0.08673	-0.17163	-0.20444	-0.20893	-0.08505																									0.0555	-344.849	-241.089	-184.326	-86.6699	-57.9834	-29.2969
							0.1033	-0.10731	-0.08695	-0.17021	-0.20478	-0.20761	-0.08395																									0.0556	-346.069	-242.31	-186.157	-83.6182	-57.9834	-31.7383
							0.1034	-0.10578	-0.08687	-0.168	-0.20547	-0.20808	-0.08278																									0.0557	-347.29	-243.53	-184.937	-83.0078	-59.8145	-34.79
							0.1035	-0.10345	-0.08804	-0.168	-0.2067	-0.20789	-0.08637																									0.0558	-349.731	-241.699	-182.495	-81.1768	-59.8145	-36.0107
							0.1036	-0.10345	-0.08731	-0.17039	-0.20512	-0.20865	-0.09121																									0.0559	-349.121	-239.258	-181.885	-82.3975	-57.9834	-36.0107
							0.1037	-0.10388	-0.08695	-0.17065	-0.20739	-0.21112	-0.09048																									0.056	-348.511	-238.037	-180.054	-83.6182	-57.373	-34.1797
							0.1038	-0.10257	-0.08804	-0.16985	-0.20691	-0.21282	-0.08813																									0.0561	-348.511	-240.479	-184.326	-82.3975	-56.7627	-32.959
							0.1039	-0.10257	-0.08592	-0.16932	-0.2067	-0.21055	-0.08813																									0.0562	-345.459	-244.141	-184.326	-82.3975	-57.9834	-33.5693
							0.104	-0.1025	-0.08563	-0.16614	-0.20917	-0.20808	-0.08593																									0.0563	-344.238	-245.361	-184.937	-81.1768	-54.3213	-33.5693
							0.1041	-0.10169	-0.08724	-0.16667	-0.21095	-0.20723	-0.0841																									0.0564	-344.238	-242.92	-186.157	-81.7871	-54.9316	-34.79
							0.1042	-0.09899	-0.08651	-0.16835	-0.21239	-0.20391	-0.08549																									0.0565	-344.849	-239.868	-183.105	-83.0078	-54.9316	-33.5693
							0.1043	-0.09834	-0.08235	-0.1695	-0.2115	-0.20571	-0.08696																									0.0566	-347.29	-239.258	-183.105	-85.4492	-55.542	-34.1797
							0.1044	-0.0995	-0.08286	-0.17039	-0.21102	-0.2095	-0.08659																									0.0567	-348.511	-236.206	-182.495	-84.2285	-55.542	-34.1797
							0.1045	-0.10001	-0.0876	-0.17225	-0.21074	-0.20694	-0.08439																									0.0568	-347.29	-241.089	-178.833	-84.2285	-54.3213	-34.1797
							0.1046	-0.09797	-0.09001	-0.17118	-0.21136	-0.20286	-0.08476																									0.0569	-347.29	-244.141	-179.443	-81.1768	-53.7109	-32.959
							0.1047	-0.09724	-0.08826	-0.16897	-0.21143	-0.20467	-0.08725																									0.057	-344.849	-242.31	-178.223	-83.0078	-55.542	-36.0107
							0.1048	-0.0979	-0.08483	-0.1672	-0.21061	-0.20476	-0.08674																									0.0571	-344.849	-243.53	-177.612	-83.0078	-55.542	-35.4004
							0.1049	-0.09746	-0.08315	-0.16897	-0.20985	-0.2022	-0.08461																									0.0572	-344.238	-239.868	-177.612	-83.0078	-54.9316	-34.1797
							0.105	-0.09702	-0.0833	-0.1695	-0.21054	-0.19926	-0.08322																									0.0573	-347.29	-239.868	-181.885	-84.8389	-55.542	-34.1797
							0.1051	-0.09848	-0.08498	-0.16746	-0.21259	-0.19973	-0.08476																									0.0574	-347.29	-241.699	-184.326	-86.6699	-54.3213	-31.1279
							0.1052	-0.09885	-0.08673	-0.16587	-0.21081	-0.19774	-0.08542																									0.0575	-346.68	-240.479	-184.326	-85.4492	-56.1523	-32.959
							0.1053	-0.096	-0.08658	-0.16596	-0.20958	-0.19632	-0.08439																									0.0576	-343.018	-238.647	-184.326	-86.0596	-54.3213	-31.1279
							0.1054	-0.09432	-0.08629	-0.16622	-0.20869	-0.19945	-0.0841																									0.0577	-341.187	-236.206	-183.105	-84.8389	-54.9316	-32.959
							0.1055	-0.09505	-0.08651	-0.16392	-0.20595	-0.19841	-0.08131																									0.0578	-342.407	-238.037	-180.664	-84.8389	-53.1006	-33.5693
							0.1056	-0.09432	-0.08607	-0.16357	-0.2028	-0.20049	-0.08204																									0.0579	-339.966	-236.816	-179.443	-83.6182	-52.4902	-33.5693
							0.1057	-0.09469	-0.08658	-0.16286	-0.20369	-0.19689	-0.08314																									0.058	-342.407	-235.596	-178.833	-83.0078	-50.6592	-32.3486
							0.1058	-0.09366	-0.08556	-0.15967	-0.20444	-0.19461	-0.08344																									0.0581	-341.797	-235.596	-180.054	-83.6182	-53.1006	-34.1797
							0.1059	-0.09585	-0.08446	-0.15843	-0.20512	-0.19632	-0.08373																									0.0582	-342.407	-238.647	-184.937	-81.7871	-54.9316	-34.79
							0.106	-0.09797	-0.08395	-0.1602	-0.20293	-0.19888	-0.08505																									0.0583	-340.576	-238.037	-186.768	-82.3975	-54.9316	-32.959
							0.1061	-0.09549	-0.08461	-0.16401	-0.20211	-0.19765	-0.08175																									0.0584	-342.407	-234.985	-184.937	-85.4492	-53.1006	-29.9072
							0.1062	-0.0941	-0.08571	-0.16419	-0.20389	-0.19623	-0.07889																									0.0585	-343.018	-234.375	-183.105	-86.0596	-52.4902	-26.8555
							0.1063	-0.09417	-0.08585	-0.1649	-0.20567	-0.19632	-0.08058																									0.0586	-346.069	-234.985	-183.105	-83.6182	-52.4902	-26.8555
							0.1064	-0.09563	-0.08519	-0.16658	-0.2054	-0.19774	-0.08402																									0.0587	-346.68	-239.258	-183.716	-80.5664	-50.6592	-29.9072
							0.1065	-0.09695	-0.08498	-0.16498	-0.20115	-0.1966	-0.08366																									0.0588	-346.069	-239.258	-183.105	-79.9561	-51.2695	-32.959
							0.1066	-0.09483	-0.086	-0.161	-0.2004	-0.19452	-0.08336																									0.0589	-344.849	-240.479	-181.885	-79.3457	-51.8799	-30.5176
							0.1067	-0.0952	-0.08519	-0.15949	-0.20218	-0.19404	-0.08358																									0.059	-343.628	-238.647	-182.495	-79.9561	-53.1006	-29.9072
							0.1068	-0.09695	-0.0833	-0.16135	-0.20067	-0.19604	-0.08285																									0.0591	-339.966	-235.596	-181.885	-79.9561	-53.7109	-28.6865
							0.1069	-0.09607	-0.08417	-0.16082	-0.19834	-0.1948	-0.08124																									0.0592	-341.187	-235.596	-180.664	-85.4492	-56.7627	-28.6865
							0.107	-0.09381	-0.08417	-0.1602	-0.19485	-0.19414	-0.08058																									0.0593	-341.187	-234.375	-183.716	-84.8389	-59.2041	-29.9072
							0.1071	-0.09191	-0.08308	-0.15781	-0.19485	-0.19623	-0.08116																									0.0594	-342.407	-235.596	-183.105	-82.3975	-61.0352	-31.7383
							0.1072	-0.09352	-0.08279	-0.15666	-0.19663	-0.19765	-0.08124																									0.0595	-341.797	-234.375	-186.768	-81.1768	-60.4248	-33.5693
							0.1073	-0.09476	-0.08308	-0.15471	-0.19546	-0.19291	-0.08028																									0.0596	-339.966	-234.985	-184.326	-78.7354	-57.9834	-31.7383
							0.1074	-0.0922	-0.08352	-0.15675	-0.19348	-0.1931	-0.07992																									0.0597	-339.355	-234.375	-184.326	-78.125	-57.9834	-32.3486
							0.1075	-0.09198	-0.08191	-0.15613	-0.19183	-0.19423	-0.0808																									0.0598	-337.524	-234.985	-184.326	-78.7354	-57.373	-29.2969
							0.1076	-0.09315	-0.07935	-0.15267	-0.19067	-0.1948	-0.07984																									0.0599	-337.524	-234.375	-183.105	-81.1768	-59.2041	-31.1279
							0.1077	-0.09315	-0.07899	-0.15489	-0.1906	-0.19357	-0.07801																									0.06	-338.745	-234.985	-185.547	-83.0078	-56.1523	-31.1279
							0.1078	-0.09191	-0.07979	-0.15569	-0.19163	-0.19404	-0.07794																									0.0601	-338.745	-238.037	-186.768	-84.8389	-54.3213	-31.1279
							0.1079	-0.08958	-0.08111	-0.15604	-0.19416	-0.19414	-0.07816																									0.0602	-341.797	-234.985	-187.378	-79.9561	-55.542	-31.7383
							0.108	-0.09009	-0.08052	-0.15604	-0.1943	-0.193	-0.07823																									0.0603	-344.849	-234.985	-186.157	-78.125	-56.7627	-31.1279
							0.1081	-0.09089	-0.07906	-0.15577	-0.19368	-0.18949	-0.07786																									0.0604	-343.628	-234.985	-183.716	-76.9043	-59.2041	-28.0762
							0.1082	-0.08979	-0.07797	-0.15569	-0.19389	-0.19101	-0.07794																									0.0605	-341.797	-234.985	-180.664	-76.2939	-58.5938	-26.2451
							0.1083	-0.08826	-0.07833	-0.1571	-0.19307	-0.1893	-0.07779																									0.0606	-339.355	-234.375	-178.833	-78.125	-57.9834	-28.0762
							0.1084	-0.08731	-0.07789	-0.15985	-0.19279	-0.18864	-0.0753																									0.0607	-337.524	-234.985	-179.443	-81.1768	-56.7627	-28.6865
							0.1085	-0.08578	-0.07833	-0.16091	-0.19355	-0.18845	-0.07442																									0.0608	-336.914	-233.765	-180.054	-86.0596	-56.1523	-31.7383
							0.1086	-0.08337	-0.07877	-0.15737	-0.19409	-0.19091	-0.07413																									0.0609	-335.083	-233.154	-183.716	-84.8389	-56.7627	-34.1797
							0.1087	-0.08417	-0.07979	-0.15586	-0.19382	-0.19129	-0.07193																									0.061	-332.642	-233.765	-182.495	-81.7871	-60.4248	-31.1279
							0.1088	-0.08563	-0.08008	-0.15347	-0.19094	-0.18902	-0.07266																									0.0611	-334.473	-231.934	-181.885	-78.7354	-57.373	-32.959
							0.1089	-0.08746	-0.08162	-0.15126	-0.19053	-0.18997	-0.07398																									0.0612	-334.473	-231.934	-180.664	-78.7354	-57.373	-29.2969
							0.109	-0.08812	-0.08322	-0.15143	-0.18978	-0.19215	-0.07178																									0.0613	-334.473	-231.934	-179.443	-79.3457	-58.5938	-26.8555
							0.1091	-0.08921	-0.08322	-0.15205	-0.18889	-0.19215	-0.07039																									0.0614	-332.642	-233.154	-177.002	-79.3457	-57.373	-25.6348
							0.1092	-0.09082	-0.0833	-0.15471	-0.18772	-0.18997	-0.07222																									0.0615	-332.031	-232.544	-178.223	-81.1768	-60.4248	-29.2969
							0.1093	-0.09228	-0.08359	-0.1548	-0.18834	-0.18807	-0.07266																									0.0616	-333.252	-231.934	-177.612	-82.3975	-60.4248	-31.1279
							0.1094	-0.09104	-0.08352	-0.1556	-0.18937	-0.19148	-0.07185																									0.0617	-331.421	-230.103	-175.781	-80.5664	-61.6455	-29.2969
							0.1095	-0.09104	-0.08096	-0.15728	-0.1893	-0.19215	-0.07376																									0.0618	-332.031	-227.661	-179.443	-79.9561	-57.9834	-29.9072
							0.1096	-0.09096	-0.08074	-0.15639	-0.19053	-0.18978	-0.07501																									0.0619	-332.642	-229.492	-181.274	-81.1768	-58.5938	-30.5176
							0.1097	-0.09308	-0.08184	-0.15374	-0.19019	-0.18646	-0.07413																									0.062	-332.642	-230.103	-177.002	-82.3975	-56.7627	-28.6865
							0.1098	-0.09184	-0.08227	-0.15294	-0.19005	-0.18447	-0.07347																									0.0621	-333.862	-234.375	-175.171	-80.5664	-56.1523	-28.0762
							0.1099	-0.08892	-0.08198	-0.15569	-0.18964	-0.18352	-0.07317																									0.0622	-335.083	-234.985	-175.781	-80.5664	-52.4902	-26.8555
							0.11	-0.08855	-0.08147	-0.15551	-0.18978	-0.18333	-0.07479																									0.0623	-331.421	-232.544	-175.171	-80.5664	-51.2695	-28.6865
							0.1101	-0.0895	-0.08162	-0.15232	-0.18827	-0.18209	-0.07501																									0.0624	-333.252	-229.492	-177.612	-80.5664	-50.6592	-31.1279
							0.1102	-0.09052	-0.08337	-0.15241	-0.18759	-0.18039	-0.07501																									0.0625	-337.524	-226.44	-177.612	-78.7354	-51.2695	-31.1279
							0.1103	-0.0925	-0.08111	-0.15347	-0.18786	-0.18162	-0.0753																									0.0626	-336.304	-225.83	-178.223	-78.125	-52.4902	-28.6865
							0.1104	-0.0941	-0.07957	-0.15843	-0.18628	-0.182	-0.07251																									0.0627	-332.031	-223.389	-177.612	-75.0732	-53.1006	-30.5176
							0.1105	-0.0941	-0.08067	-0.15896	-0.18642	-0.18333	-0.07024																									0.0628	-330.811	-227.661	-177.612	-75.6836	-53.1006	-30.5176
							0.1106	-0.09359	-0.08125	-0.1571	-0.18532	-0.18314	-0.07024																									0.0629	-329.59	-226.44	-178.833	-78.7354	-54.9316	-31.7383
							0.1107	-0.09213	-0.08089	-0.15878	-0.1843	-0.18418	-0.06987																									0.063	-329.59	-227.051	-180.664	-79.9561	-54.9316	-31.7383
							0.1108	-0.09133	-0.08133	-0.1571	-0.18485	-0.18503	-0.0698																									0.0631	-331.421	-223.999	-180.664	-81.7871	-54.9316	-32.3486
							0.1109	-0.09228	-0.08242	-0.15391	-0.18601	-0.18219	-0.07046																									0.0632	-335.693	-223.999	-181.885	-84.2285	-53.1006	-30.5176
							0.111	-0.09082	-0.083	-0.15622	-0.18395	-0.17972	-0.07178																									0.0633	-335.693	-222.778	-181.274	-82.3975	-53.1006	-29.2969
							0.1111	-0.08848	-0.08125	-0.15825	-0.18389	-0.17991	-0.07171																									0.0634	-335.083	-222.778	-181.885	-79.3457	-52.4902	-31.1279
							0.1112	-0.08709	-0.08089	-0.15675	-0.18512	-0.17963	-0.07053																									0.0635	-332.642	-222.168	-183.105	-81.1768	-51.8799	-29.9072
							0.1113	-0.08702	-0.08184	-0.15701	-0.18642	-0.17754	-0.06943																									0.0636	-333.252	-220.337	-183.105	-81.7871	-53.1006	-28.6865
							0.1114	-0.08651	-0.08366	-0.1579	-0.18478	-0.17726	-0.07017																									0.0637	-333.862	-221.558	-183.716	-80.5664	-51.2695	-29.9072
							0.1115	-0.08505	-0.083	-0.15684	-0.1832	-0.17631	-0.07222																									0.0638	-333.252	-223.999	-181.885	-81.1768	-48.2178	-27.4658
							0.1116	-0.08578	-0.08052	-0.15569	-0.18197	-0.17858	-0.07354																									0.0639	-332.031	-222.168	-181.274	-81.1768	-46.3867	-29.9072
							0.1117	-0.08717	-0.08067	-0.15524	-0.18443	-0.17896	-0.07435																									0.064	-330.811	-222.168	-183.105	-81.7871	-47.6074	-29.9072
							0.1118	-0.08724	-0.08089	-0.15622	-0.18601	-0.17906	-0.07193																									0.0641	-331.421	-221.558	-182.495	-83.6182	-50.0488	-30.5176
							0.1119	-0.08658	-0.08206	-0.15958	-0.18375	-0.17754	-0.06973																									0.0642	-331.421	-222.168	-180.664	-83.6182	-50.6592	-35.4004
							0.112	-0.08622	-0.08081	-0.15958	-0.18204	-0.1764	-0.06958																									0.0643	-330.811	-222.778	-180.054	-80.5664	-50.6592	-32.3486
							0.1121	-0.08541	-0.08038	-0.15843	-0.18437	-0.17441	-0.07112																									0.0644	-332.031	-225.22	-181.885	-80.5664	-49.4385	-31.1279
							0.1122	-0.08863	-0.08206	-0.1579	-0.18587	-0.17441	-0.07141																									0.0645	-330.811	-223.999	-182.495	-79.3457	-50.6592	-29.2969
							0.1123	-0.09009	-0.08315	-0.15737	-0.18601	-0.17413	-0.07134																									0.0646	-331.421	-222.778	-178.833	-79.3457	-51.8799	-31.1279
							0.1124	-0.09031	-0.08315	-0.15746	-0.18765	-0.17214	-0.07229																									0.0647	-332.031	-221.558	-178.833	-81.1768	-53.7109	-31.1279
							0.1125	-0.09009	-0.08257	-0.15799	-0.188	-0.17242	-0.07171																									0.0648	-332.031	-221.558	-177.612	-81.7871	-51.8799	-31.1279
							0.1126	-0.09155	-0.07979	-0.15985	-0.18628	-0.17498	-0.07325																									0.0649	-332.031	-219.116	-178.223	-79.9561	-50.0488	-27.4658
							0.1127	-0.09089	-0.07819	-0.15967	-0.18635	-0.17479	-0.07339																									0.065	-331.421	-219.116	-178.223	-78.7354	-48.8281	-27.4658
							0.1128	-0.08731	-0.07943	-0.15701	-0.18546	-0.17308	-0.07112																									0.0651	-330.2	-216.675	-180.054	-76.2939	-50.0488	-28.0762
							0.1129	-0.08717	-0.08008	-0.15427	-0.18409	-0.171	-0.07134																									0.0652	-329.59	-219.116	-183.105	-75.6836	-51.8799	-29.9072
							0.113	-0.0876	-0.07935	-0.15214	-0.18382	-0.17337	-0.07119																									0.0653	-328.979	-220.337	-182.495	-77.5146	-52.4902	-30.5176
							0.1131	-0.08556	-0.08052	-0.15055	-0.18457	-0.17157	-0.07149																									0.0654	-328.369	-220.337	-177.612	-80.5664	-53.1006	-32.3486
							0.1132	-0.08498	-0.08154	-0.15028	-0.18457	-0.17052	-0.07068																									0.0655	-326.538	-222.778	-175.171	-81.7871	-50.6592	-30.5176
							0.1133	-0.08454	-0.08176	-0.15046	-0.18245	-0.17223	-0.07009																									0.0656	-322.876	-219.727	-172.729	-84.2285	-51.8799	-29.2969
							0.1134	-0.08388	-0.08213	-0.1517	-0.18169	-0.17204	-0.07427																									0.0657	-323.486	-220.947	-175.781	-83.6182	-50.6592	-31.1279
							0.1135	-0.08468	-0.08366	-0.15329	-0.18204	-0.17327	-0.07354																									0.0658	-324.097	-216.675	-173.34	-83.6182	-50.0488	-30.5176
							0.1136	-0.08534	-0.08403	-0.15391	-0.18183	-0.17498	-0.07134																									0.0659	-324.707	-216.675	-173.95	-81.1768	-48.8281	-31.1279
							0.1137	-0.08395	-0.08395	-0.15631	-0.18094	-0.17147	-0.07134																									0.066	-324.097	-216.064	-178.833	-81.7871	-48.2178	-31.1279
							0.1138	-0.08242	-0.08344	-0.15391	-0.18135	-0.16891	-0.07112																									0.0661	-323.486	-215.454	-178.223	-81.7871	-48.2178	-29.9072
							0.1139	-0.08184	-0.08227	-0.15019	-0.18032	-0.17043	-0.07061																									0.0662	-323.486	-213.623	-178.223	-80.5664	-48.8281	-31.1279
							0.114	-0.08016	-0.08293	-0.15108	-0.17936	-0.17005	-0.06987																									0.0663	-324.097	-217.896	-178.223	-81.1768	-49.4385	-32.959
							0.1141	-0.07848	-0.08257	-0.15294	-0.17854	-0.16872	-0.06899																									0.0664	-322.266	-219.727	-177.612	-83.6182	-50.0488	-36.0107
							0.1142	-0.07892	-0.08162	-0.15205	-0.17649	-0.16967	-0.06826																									0.0665	-323.486	-220.337	-180.664	-83.6182	-52.4902	-31.1279
							0.1143	-0.0803	-0.08213	-0.15259	-0.17546	-0.16986	-0.06877																									0.0666	-324.707	-217.896	-178.223	-81.7871	-53.1006	-30.5176
							0.1144	-0.07855	-0.08074	-0.1525	-0.17402	-0.16426	-0.07024																									0.0667	-322.876	-215.454	-176.392	-83.6182	-51.8799	-30.5176
							0.1145	-0.07636	-0.08016	-0.15117	-0.1734	-0.16123	-0.06841																									0.0668	-319.824	-215.454	-176.392	-83.0078	-49.4385	-31.7383
							0.1146	-0.07899	-0.08154	-0.14816	-0.1745	-0.16502	-0.06899																									0.0669	-319.214	-217.285	-177.002	-82.3975	-49.4385	-33.5693
							0.1147	-0.08081	-0.0814	-0.14913	-0.17498	-0.16483	-0.06958																									0.067	-319.824	-216.064	-174.561	-84.8389	-51.2695	-34.79
							0.1148	-0.08067	-0.08067	-0.15019	-0.17347	-0.16142	-0.06929																									0.0671	-321.045	-214.844	-172.119	-84.2285	-49.4385	-35.4004
							0.1149	-0.07892	-0.08016	-0.15276	-0.17395	-0.16256	-0.0676																									0.0672	-323.486	-214.233	-170.898	-81.7871	-51.2695	-34.79
							0.115	-0.07914	-0.08096	-0.15126	-0.17388	-0.15943	-0.06525																									0.0673	-324.707	-214.233	-174.561	-81.7871	-47.6074	-32.3486
							0.1151	-0.07848	-0.08103	-0.15081	-0.17224	-0.16	-0.06327																									0.0674	-324.707	-217.896	-175.781	-81.1768	-47.6074	-33.5693
							0.1152	-0.07746	-0.07979	-0.15064	-0.17409	-0.16294	-0.06408																									0.0675	-325.928	-219.116	-175.171	-82.3975	-48.2178	-34.79
							0.1153	-0.07643	-0.07928	-0.14896	-0.17429	-0.1617	-0.06459																									0.0676	-325.928	-222.168	-173.34	-82.3975	-48.8281	-33.5693
							0.1154	-0.07563	-0.07855	-0.14887	-0.17347	-0.16085	-0.06518																									0.0677	-325.928	-220.337	-169.067	-85.4492	-51.2695	-34.1797
							0.1155	-0.07636	-0.0787	-0.14834	-0.17498	-0.16038	-0.0665																									0.0678	-323.486	-218.506	-167.236	-85.4492	-49.4385	-34.79
							0.1156	-0.07797	-0.08001	-0.14692	-0.17402	-0.158	-0.06613																									0.0679	-319.824	-214.233	-167.847	-84.2285	-46.9971	-32.959
							0.1157	-0.07855	-0.08067	-0.14453	-0.17272	-0.16047	-0.06569																									0.068	-319.214	-211.792	-169.067	-82.3975	-46.3867	-34.1797
							0.1158	-0.07775	-0.08016	-0.14701	-0.17416	-0.16227	-0.06694																									0.0681	-318.604	-208.74	-168.457	-85.4492	-48.8281	-32.959
							0.1159	-0.07965	-0.07972	-0.14745	-0.17635	-0.16094	-0.06643																									0.0682	-322.266	-210.571	-169.067	-84.2285	-51.2695	-32.959
							0.116	-0.0822	-0.08096	-0.14656	-0.17566	-0.16094	-0.06489																									0.0683	-323.486	-213.013	-167.847	-84.8389	-49.4385	-34.1797
							0.1161	-0.08344	-0.08133	-0.14763	-0.17697	-0.16483	-0.06577																									0.0684	-326.538	-216.064	-167.847	-84.8389	-47.6074	-34.79
							0.1162	-0.0841	-0.07994	-0.14718	-0.1769	-0.16739	-0.06687																									0.0685	-326.538	-215.454	-167.847	-83.0078	-46.9971	-35.4004
							0.1163	-0.08658	-0.07899	-0.15011	-0.17642	-0.16787	-0.06687																									0.0686	-324.097	-216.064	-169.067	-84.2285	-48.8281	-32.3486
							0.1164	-0.08848	-0.08074	-0.14975	-0.17669	-0.16521	-0.06591																									0.0687	-323.486	-214.233	-167.847	-83.0078	-49.4385	-31.7383
							0.1165	-0.08746	-0.08227	-0.14816	-0.17573	-0.16673	-0.06687																									0.0688	-321.045	-213.623	-167.236	-80.5664	-47.6074	-31.1279
							0.1166	-0.08687	-0.08344	-0.1486	-0.1769	-0.16559	-0.06694																									0.0689	-322.266	-213.623	-165.405	-78.125	-47.6074	-32.3486
							0.1167	-0.08702	-0.08118	-0.14639	-0.17923	-0.1672	-0.06547																									0.069	-322.266	-214.844	-167.236	-75.0732	-50.0488	-35.4004
							0.1168	-0.08709	-0.0822	-0.14763	-0.18067	-0.16673	-0.0665																									0.0691	-323.486	-216.675	-169.067	-72.6318	-51.8799	-37.8418
							0.1169	-0.08629	-0.08286	-0.14718	-0.17971	-0.16531	-0.06635																									0.0692	-325.317	-215.454	-168.457	-73.8525	-51.2695	-37.2314
							0.117	-0.0868	-0.0822	-0.14701	-0.17724	-0.16265	-0.06606																									0.0693	-323.486	-217.285	-170.288	-75.0732	-50.0488	-39.0625
							0.1171	-0.0849	-0.08008	-0.14807	-0.1771	-0.15943	-0.06437																									0.0694	-322.876	-216.675	-170.288	-75.6836	-49.4385	-39.0625
							0.1172	-0.0833	-0.07979	-0.14648	-0.17635	-0.1581	-0.06386																									0.0695	-322.266	-215.454	-170.288	-79.3457	-51.8799	-38.4521
							0.1173	-0.08695	-0.07841	-0.14639	-0.17491	-0.16123	-0.06584																									0.0696	-322.266	-214.844	-172.119	-83.6182	-49.4385	-36.6211
							0.1174	-0.0876	-0.07811	-0.1455	-0.17347	-0.16057	-0.06775																									0.0697	-322.876	-214.233	-171.509	-86.0596	-51.2695	-37.2314
							0.1175	-0.08498	-0.07877	-0.1447	-0.17299	-0.16284	-0.06892																									0.0698	-323.486	-214.844	-171.509	-84.8389	-48.8281	-38.4521
							0.1176	-0.08549	-0.07965	-0.14524	-0.17299	-0.16474	-0.0676																									0.0699	-320.435	-214.233	-170.898	-81.7871	-46.3867	-37.2314
							0.1177	-0.08468	-0.0814	-0.14311	-0.1721	-0.16578	-0.06349																									0.07	-318.604	-215.454	-173.34	-77.5146	-48.2178	-34.1797
							0.1178	-0.08454	-0.0822	-0.1432	-0.17183	-0.1636	-0.06313																									0.0701	-319.824	-213.013	-172.119	-78.125	-45.7764	-32.3486
							0.1179	-0.08373	-0.08133	-0.1432	-0.17224	-0.16113	-0.06159																									0.0702	-320.435	-216.064	-174.561	-77.5146	-48.2178	-31.1279
							0.118	-0.08162	-0.08154	-0.14249	-0.17183	-0.16379	-0.06115																									0.0703	-322.876	-217.896	-174.561	-79.3457	-48.2178	-32.959
							0.1181	-0.08154	-0.08125	-0.14231	-0.17142	-0.16407	-0.06291																									0.0704	-325.928	-217.285	-172.729	-79.3457	-48.8281	-32.959
							0.1182	-0.08344	-0.08008	-0.14408	-0.17162	-0.16379	-0.06364																									0.0705	-327.759	-216.064	-172.729	-78.125	-46.9971	-34.79
							0.1183	-0.083	-0.07921	-0.14524	-0.17395	-0.16417	-0.06518																									0.0706	-326.538	-216.064	-170.288	-78.125	-48.2178	-34.1797
							0.1184	-0.08417	-0.0776	-0.14267	-0.17464	-0.16237	-0.06379																									0.0707	-325.928	-216.675	-171.509	-77.5146	-47.6074	-33.5693
							0.1185	-0.08461	-0.07841	-0.13983	-0.17128	-0.16019	-0.06217																									0.0708	-323.486	-217.896	-170.288	-77.5146	-52.4902	-32.3486
							0.1186	-0.08235	-0.07746	-0.14001	-0.17053	-0.15772	-0.06151																									0.0709	-322.266	-215.454	-170.898	-78.125	-53.7109	-33.5693
							0.1187	-0.08198	-0.07563	-0.13913	-0.17066	-0.1545	-0.06203																									0.071	-321.655	-214.233	-170.898	-77.5146	-51.8799	-33.5693
							0.1188	-0.08286	-0.07716	-0.14178	-0.17066	-0.1545	-0.06166																									0.0711	-319.824	-214.844	-173.34	-77.5146	-49.4385	-34.79
							0.1189	-0.08271	-0.0787	-0.14187	-0.16943	-0.15687	-0.06181																									0.0712	-318.604	-214.233	-173.95	-78.7354	-51.2695	-34.79
							0.119	-0.083	-0.07789	-0.14222	-0.16772	-0.15706	-0.06247																									0.0713	-317.993	-216.064	-177.002	-79.3457	-50.6592	-33.5693
							0.1191	-0.08089	-0.07687	-0.14346	-0.16621	-0.15573	-0.06291																									0.0714	-320.435	-216.064	-176.392	-77.5146	-50.6592	-36.0107
							0.1192	-0.08089	-0.07789	-0.14267	-0.16559	-0.15298	-0.06107																									0.0715	-316.162	-214.233	-172.729	-76.9043	-52.4902	-37.8418
							0.1193	-0.08257	-0.07804	-0.14355	-0.16799	-0.15487	-0.06166																									0.0716	-313.11	-213.013	-170.288	-78.7354	-51.8799	-37.2314
							0.1194	-0.08227	-0.07811	-0.14435	-0.16758	-0.15345	-0.0632																									0.0717	-314.331	-213.623	-167.236	-81.1768	-53.1006	-36.0107
							0.1195	-0.08125	-0.0803	-0.14541	-0.16662	-0.15563	-0.06225																									0.0718	-314.331	-214.233	-164.795	-81.1768	-53.1006	-33.5693
							0.1196	-0.08052	-0.0814	-0.14745	-0.16683	-0.15364	-0.061																									0.0719	-313.11	-211.792	-169.678	-83.0078	-53.1006	-36.6211
							0.1197	-0.08154	-0.08052	-0.14851	-0.16888	-0.15089	-0.06005																									0.072	-313.721	-210.571	-169.067	-83.0078	-54.9316	-33.5693
							0.1198	-0.08271	-0.07906	-0.14577	-0.16779	-0.15231	-0.06181																									0.0721	-315.552	-209.961	-170.288	-80.5664	-56.7627	-33.5693
							0.1199	-0.08264	-0.07797	-0.14258	-0.16436	-0.15487	-0.05961																									0.0722	-313.721	-207.52	-171.509	-77.5146	-53.7109	-33.5693
							0.12	-0.08176	-0.07811	-0.14187	-0.16669	-0.15364	-0.05998																									0.0723	-311.279	-206.909	-169.067	-76.9043	-54.3213	-36.0107
							0.1201	-0.08169	-0.07833	-0.13851	-0.16922	-0.15307	-0.06298																									0.0724	-311.279	-205.688	-165.405	-78.125	-51.8799	-36.0107
							0.1202	-0.08242	-0.07841	-0.13665	-0.16683	-0.15639	-0.06254																									0.0725	-311.89	-210.571	-167.236	-79.3457	-53.1006	-36.6211
							0.1203	-0.08257	-0.07987	-0.13594	-0.16484	-0.15744	-0.06137																									0.0726	-311.89	-213.623	-166.016	-77.5146	-52.4902	-39.0625
							0.1204	-0.08169	-0.08111	-0.13603	-0.1647	-0.15772	-0.06107																									0.0727	-311.89	-216.675	-164.795	-78.7354	-54.3213	-40.8936
							0.1205	-0.08191	-0.08133	-0.13452	-0.16354	-0.15563	-0.06298																									0.0728	-313.721	-214.844	-163.574	-76.9043	-53.7109	-36.6211
							0.1206	-0.0814	-0.07928	-0.13567	-0.16272	-0.15459	-0.06239																									0.0729	-314.941	-211.792	-162.964	-78.125	-53.7109	-33.5693
							0.1207	-0.07935	-0.07826	-0.13549	-0.1645	-0.15525	-0.06159																									0.073	-315.552	-213.013	-162.354	-78.125	-53.7109	-34.1797
							0.1208	-0.08001	-0.07738	-0.13629	-0.16463	-0.15487	-0.06115																									0.0731	-317.993	-208.13	-159.302	-78.125	-53.7109	-31.1279
							0.1209	-0.07921	-0.07862	-0.13523	-0.16299	-0.15497	-0.05924																									0.0732	-316.772	-207.52	-157.471	-77.5146	-53.7109	-34.79
							0.121	-0.07877	-0.07943	-0.13665	-0.16121	-0.15677	-0.05895																									0.0733	-316.162	-207.52	-158.691	-76.2939	-53.7109	-34.1797
							0.1211	-0.07746	-0.07892	-0.1378	-0.16196	-0.15706	-0.05888																									0.0734	-314.941	-206.299	-158.081	-78.125	-54.9316	-34.1797
							0.1212	-0.07819	-0.07892	-0.13629	-0.16381	-0.15374	-0.06034																									0.0735	-313.721	-206.909	-160.522	-77.5146	-56.7627	-31.7383
							0.1213	-0.07987	-0.08016	-0.13594	-0.16395	-0.15592	-0.06239																									0.0736	-314.941	-205.078	-163.574	-77.5146	-55.542	-29.9072
							0.1214	-0.07994	-0.07906	-0.13939	-0.1632	-0.15895	-0.0632																									0.0737	-312.5	-203.247	-162.354	-77.5146	-54.9316	-29.2969
							0.1215	-0.07914	-0.07914	-0.13983	-0.16039	-0.15943	-0.06181																									0.0738	-311.279	-203.247	-163.574	-75.6836	-55.542	-28.0762
							0.1216	-0.07607	-0.07914	-0.13921	-0.15956	-0.15886	-0.06144																									0.0739	-309.448	-204.468	-162.354	-77.5146	-56.7627	-31.1279
							0.1217	-0.0749	-0.07789	-0.13948	-0.16032	-0.15487	-0.06012																									0.074	-307.617	-205.688	-162.354	-78.7354	-56.7627	-33.5693
							0.1218	-0.07753	-0.07775	-0.13939	-0.15861	-0.15279	-0.06085																									0.0741	-307.617	-205.688	-162.964	-79.9561	-61.0352	-34.1797
							0.1219	-0.07716	-0.07716	-0.14019	-0.1584	-0.15469	-0.06173																									0.0742	-305.176	-205.078	-164.795	-78.125	-59.8145	-34.1797
							0.122	-0.07563	-0.07709	-0.13691	-0.16039	-0.15241	-0.06437																									0.0743	-305.176	-206.299	-169.067	-77.5146	-57.9834	-34.79
							0.1221	-0.07614	-0.07899	-0.13337	-0.16059	-0.15241	-0.06401																									0.0744	-301.514	-209.961	-169.067	-79.9561	-57.373	-34.79
							0.1222	-0.07541	-0.0795	-0.13248	-0.15963	-0.15506	-0.06129																									0.0745	-302.734	-213.013	-165.405	-81.1768	-53.1006	-34.1797
							0.1223	-0.07388	-0.07877	-0.13257	-0.15922	-0.15601	-0.05814																									0.0746	-305.176	-214.233	-166.626	-84.2285	-52.4902	-33.5693
							0.1224	-0.0749	-0.07935	-0.13293	-0.15908	-0.15364	-0.06012																									0.0747	-305.176	-211.792	-166.016	-83.6182	-50.6592	-31.1279
							0.1225	-0.07833	-0.08038	-0.13231	-0.15833	-0.15156	-0.06159																									0.0748	-303.345	-210.571	-166.626	-83.6182	-52.4902	-32.959
							0.1226	-0.08001	-0.0806	-0.13496	-0.15634	-0.14975	-0.05917																									0.0749	-302.734	-209.351	-165.405	-82.3975	-53.1006	-34.79
							0.1227	-0.08103	-0.07965	-0.13762	-0.15532	-0.14985	-0.05844																									0.075	-302.734	-209.351	-166.016	-80.5664	-53.7109	-34.79
							0.1228	-0.08162	-0.08147	-0.13727	-0.15401	-0.15298	-0.05939																									0.0751	-304.565	-213.013	-167.847	-80.5664	-51.8799	-33.5693
							0.1229	-0.08118	-0.08089	-0.1378	-0.15388	-0.15487	-0.06056																									0.0752	-302.734	-213.013	-167.236	-77.5146	-51.2695	-35.4004
							0.123	-0.08023	-0.07848	-0.13815	-0.15559	-0.15535	-0.058																									0.0753	-300.293	-213.623	-166.626	-77.5146	-51.2695	-35.4004
							0.1231	-0.08045	-0.07906	-0.13682	-0.1558	-0.15156	-0.05814																									0.0754	-297.852	-213.013	-164.795	-77.5146	-51.2695	-35.4004
							0.1232	-0.07957	-0.08016	-0.13532	-0.1536	-0.15023	-0.05998																									0.0755	-298.462	-210.571	-163.574	-76.9043	-53.1006	-34.79
							0.1233	-0.07724	-0.08096	-0.13594	-0.15271	-0.14824	-0.06071																									0.0756	-300.293	-208.74	-163.574	-76.9043	-52.4902	-36.0107
							0.1234	-0.07643	-0.0822	-0.13514	-0.15312	-0.14729	-0.06012																									0.0757	-302.124	-208.13	-162.354	-76.9043	-53.7109	-36.6211
							0.1235	-0.07578	-0.08337	-0.13487	-0.15203	-0.14767	-0.06071																									0.0758	-300.903	-208.74	-162.964	-78.125	-54.9316	-38.4521
							0.1236	-0.07519	-0.08227	-0.13541	-0.15066	-0.14748	-0.06166																									0.0759	-299.072	-205.078	-161.743	-76.9043	-52.4902	-40.2832
							0.1237	-0.0757	-0.08125	-0.13665	-0.15107	-0.14757	-0.06027																									0.076	-298.462	-204.468	-159.302	-77.5146	-53.1006	-38.4521
							0.1238	-0.07622	-0.08045	-0.13576	-0.15278	-0.14776	-0.06063																									0.0761	-297.241	-204.468	-158.691	-78.125	-52.4902	-37.2314
							0.1239	-0.076	-0.08096	-0.13434	-0.15162	-0.14881	-0.05998																									0.0762	-296.631	-205.688	-158.081	-76.9043	-52.4902	-37.2314
							0.124	-0.07629	-0.08154	-0.13611	-0.15025	-0.14994	-0.05917																									0.0763	-299.072	-206.299	-156.86	-76.9043	-53.7109	-37.2314
							0.1241	-0.07702	-0.08111	-0.13594	-0.15086	-0.1508	-0.05895																									0.0764	-297.852	-204.468	-160.522	-75.6836	-53.7109	-37.2314
							0.1242	-0.07841	-0.07892	-0.13452	-0.15066	-0.14909	-0.05785																									0.0765	-299.072	-203.247	-164.185	-75.0732	-52.4902	-37.2314
							0.1243	-0.07877	-0.07804	-0.13186	-0.1484	-0.14672	-0.05778																									0.0766	-298.462	-200.806	-166.016	-76.2939	-56.7627	-36.0107
							0.1244	-0.07622	-0.0822	-0.13107	-0.14757	-0.14501	-0.05792																									0.0767	-296.631	-200.195	-164.185	-76.2939	-57.373	-34.1797
							0.1245	-0.07549	-0.0822	-0.12859	-0.14942	-0.14321	-0.05712																									0.0768	-300.293	-202.637	-163.574	-74.4629	-55.542	-34.79
							0.1246	-0.07636	-0.07877	-0.12974	-0.15182	-0.14681	-0.05888																									0.0769	-299.072	-205.078	-160.522	-75.0732	-56.7627	-34.1797
							0.1247	-0.07877	-0.07738	-0.12859	-0.15251	-0.15013	-0.05917																									0.077	-298.462	-205.078	-161.133	-75.0732	-57.9834	-30.5176
							0.1248	-0.07877	-0.07709	-0.12637	-0.15073	-0.15108	-0.05844																									0.0771	-298.462	-204.468	-159.302	-75.6836	-57.373	-30.5176
							0.1249	-0.07658	-0.07731	-0.1277	-0.14737	-0.14719	-0.05961																									0.0772	-298.462	-202.026	-158.691	-77.5146	-53.7109	-31.7383
							0.125	-0.07592	-0.07768	-0.12956	-0.14703	-0.14577	-0.05726																									0.0773	-299.072	-203.857	-159.912	-77.5146	-53.1006	-32.3486
							0.1251	-0.07716	-0.07862	-0.12814	-0.14805	-0.14311	-0.05426																									0.0774	-300.293	-204.468	-161.133	-79.3457	-51.8799	-32.3486
							0.1252	-0.07658	-0.07884	-0.13036	-0.14833	-0.14482	-0.05602																									0.0775	-300.903	-205.688	-164.185	-79.9561	-50.0488	-34.79
							0.1253	-0.07534	-0.07819	-0.13089	-0.14819	-0.14738	-0.05946																									0.0776	-299.683	-207.52	-164.795	-79.9561	-51.8799	-36.0107
							0.1254	-0.07549	-0.07841	-0.13151	-0.1486	-0.14966	-0.05998																									0.0777	-300.903	-205.688	-164.795	-79.9561	-50.6592	-32.959
							0.1255	-0.07643	-0.07928	-0.13142	-0.14867	-0.14975	-0.058																									0.0778	-300.903	-205.688	-164.795	-78.7354	-50.0488	-32.959
							0.1256	-0.07534	-0.08089	-0.13027	-0.14696	-0.15061	-0.05895																									0.0779	-301.514	-204.468	-163.574	-76.2939	-51.2695	-32.3486
							0.1257	-0.0733	-0.08103	-0.12832	-0.14805	-0.15156	-0.05807																									0.078	-302.124	-202.637	-163.574	-76.9043	-52.4902	-26.8555
							0.1258	-0.07308	-0.08081	-0.1262	-0.14936	-0.15364	-0.05814																									0.0781	-302.124	-203.857	-160.522	-76.2939	-51.2695	-26.8555
							0.1259	-0.0733	-0.07811	-0.12434	-0.15004	-0.15108	-0.0588																									0.0782	-300.903	-205.078	-160.522	-75.0732	-51.8799	-26.8555
							0.126	-0.07505	-0.07614	-0.12292	-0.14867	-0.14738	-0.05954																									0.0783	-300.903	-205.078	-161.133	-74.4629	-48.2178	-28.6865
							0.1261	-0.07578	-0.07811	-0.1246	-0.14881	-0.14909	-0.06056																									0.0784	-302.734	-205.078	-161.743	-75.0732	-48.2178	-29.9072
							0.1262	-0.07716	-0.07862	-0.12903	-0.14901	-0.15089	-0.06159																									0.0785	-302.124	-204.468	-165.405	-76.2939	-51.2695	-31.7383
							0.1263	-0.0768	-0.0787	-0.12708	-0.14812	-0.14899	-0.06115																									0.0786	-302.734	-204.468	-168.457	-76.2939	-53.1006	-31.1279
							0.1264	-0.07673	-0.07768	-0.12637	-0.1484	-0.14824	-0.06005																									0.0787	-299.683	-203.247	-170.288	-76.2939	-53.1006	-29.9072
							0.1265	-0.07658	-0.07746	-0.12549	-0.14977	-0.14767	-0.05946																									0.0788	-300.293	-205.078	-170.898	-76.2939	-50.0488	-31.7383
							0.1266	-0.07497	-0.07746	-0.12425	-0.15155	-0.1489	-0.05998																									0.0789	-300.293	-205.688	-170.288	-74.4629	-50.6592	-31.7383
							0.1267	-0.07366	-0.07892	-0.12336	-0.15121	-0.14918	-0.06166																									0.079	-303.955	-203.857	-169.067	-73.2422	-52.4902	-31.1279
							0.1268	-0.07308	-0.0787	-0.12203	-0.14901	-0.15023	-0.06063																									0.0791	-305.176	-201.416	-166.626	-73.2422	-51.2695	-29.9072
							0.1269	-0.07184	-0.07643	-0.12354	-0.1484	-0.15212	-0.05917																									0.0792	-307.617	-202.026	-168.457	-74.4629	-53.7109	-28.0762
							0.127	-0.07059	-0.07643	-0.1254	-0.14984	-0.14956	-0.05858																									0.0793	-308.228	-203.857	-166.626	-75.6836	-52.4902	-26.8555
							0.1271	-0.06965	-0.07899	-0.12522	-0.15134	-0.14776	-0.05888																									0.0794	-304.565	-202.637	-164.795	-75.6836	-54.9316	-27.4658
							0.1272	-0.07001	-0.07921	-0.12363	-0.14984	-0.14899	-0.05829																									0.0795	-302.734	-203.247	-162.354	-75.0732	-55.542	-26.8555
							0.1273	-0.07403	-0.07629	-0.12336	-0.14812	-0.14605	-0.0577																									0.0796	-301.514	-202.637	-161.743	-77.5146	-54.3213	-27.4658
							0.1274	-0.07497	-0.07461	-0.12664	-0.14696	-0.14881	-0.05558																									0.0797	-300.903	-201.416	-160.522	-78.7354	-53.1006	-26.8555
							0.1275	-0.07497	-0.07629	-0.12974	-0.14614	-0.14966	-0.05616																									0.0798	-300.903	-198.364	-161.743	-76.9043	-51.2695	-28.0762
							0.1276	-0.07322	-0.07731	-0.12832	-0.14716	-0.14586	-0.05807																									0.0799	-300.903	-198.975	-164.795	-76.9043	-51.2695	-26.2451
							0.1277	-0.07052	-0.07724	-0.12575	-0.14751	-0.14387	-0.06027																									0.08	-299.683	-198.975	-166.626	-80.5664	-53.7109	-29.2969
							0.1278	-0.06906	-0.07614	-0.12203	-0.14641	-0.14226	-0.06034																									0.0801	-298.462	-202.637	-169.067	-81.7871	-54.9316	-29.9072
							0.1279	-0.06979	-0.07724	-0.12088	-0.14716	-0.14093	-0.06041																									0.0802	-300.293	-200.195	-170.288	-80.5664	-54.9316	-32.3486
							0.128	-0.07227	-0.07658	-0.12425	-0.14716	-0.13998	-0.05888																									0.0803	-300.903	-201.416	-173.34	-78.125	-54.9316	-33.5693
							0.1281	-0.07264	-0.07497	-0.12628	-0.1462	-0.14008	-0.05829																									0.0804	-300.293	-203.247	-172.119	-75.6836	-52.4902	-32.3486
							0.1282	-0.07191	-0.076	-0.12628	-0.14716	-0.14074	-0.05822																									0.0805	-301.514	-205.688	-169.678	-76.2939	-54.3213	-29.9072
							0.1283	-0.07023	-0.07782	-0.1262	-0.14737	-0.14349	-0.05858																									0.0806	-301.514	-206.299	-167.236	-76.9043	-57.9834	-28.6865
							0.1284	-0.06782	-0.07731	-0.12664	-0.14675	-0.14188	-0.05814																									0.0807	-302.124	-203.247	-166.016	-76.9043	-57.373	-29.2969
							0.1285	-0.06607	-0.07841	-0.12558	-0.14757	-0.13771	-0.05785																									0.0808	-299.683	-202.637	-164.185	-79.9561	-56.7627	-30.5176
							0.1286	-0.06687	-0.07848	-0.1262	-0.1484	-0.13695	-0.05954																									0.0809	-297.852	-201.416	-161.743	-78.125	-55.542	-31.7383
							0.1287	-0.06753	-0.07899	-0.1269	-0.14929	-0.14074	-0.05653																									0.081	-294.8	-202.026	-160.522	-78.125	-53.7109	-28.6865
							0.1288	-0.07001	-0.07987	-0.12646	-0.14881	-0.1433	-0.05653																									0.0811	-295.41	-203.247	-160.522	-76.9043	-53.7109	-29.2969
							0.1289	-0.0703	-0.07892	-0.12859	-0.14929	-0.14321	-0.05844																									0.0812	-292.358	-204.468	-163.574	-74.4629	-53.7109	-28.0762
							0.129	-0.07023	-0.07884	-0.13124	-0.14963	-0.14074	-0.05932																									0.0813	-292.358	-205.078	-165.405	-72.6318	-53.1006	-28.0762
							0.1291	-0.06957	-0.07833	-0.13177	-0.14915	-0.13562	-0.05946																									0.0814	-294.189	-205.078	-167.847	-72.0215	-51.8799	-26.8555
							0.1292	-0.07008	-0.07519	-0.13027	-0.14949	-0.13259	-0.05998																									0.0815	-296.021	-205.078	-167.847	-74.4629	-52.4902	-25.0244
							0.1293	-0.06979	-0.07439	-0.13089	-0.14963	-0.13306	-0.06012																									0.0816	-294.8	-204.468	-167.236	-75.6836	-52.4902	-28.0762
							0.1294	-0.06899	-0.07395	-0.13107	-0.14703	-0.13354	-0.05895																									0.0817	-294.8	-203.857	-166.626	-76.2939	-53.7109	-31.1279
							0.1295	-0.06826	-0.07563	-0.13071	-0.14504	-0.13192	-0.058																									0.0818	-296.021	-205.078	-163.574	-75.6836	-54.9316	-32.3486
							0.1296	-0.06862	-0.0768	-0.13115	-0.14456	-0.13268	-0.0588																									0.0819	-296.631	-203.247	-163.574	-73.8525	-53.7109	-34.1797
							0.1297	-0.06972	-0.07746	-0.12912	-0.14381	-0.13344	-0.05902																									0.082	-296.021	-202.637	-164.185	-75.0732	-55.542	-34.79
							0.1298	-0.07045	-0.07695	-0.12806	-0.1462	-0.13467	-0.05873																									0.0821	-297.241	-203.857	-164.185	-72.6318	-51.8799	-32.3486
							0.1299	-0.07111	-0.07797	-0.12983	-0.14668	-0.13448	-0.05866																									0.0822	-296.631	-203.857	-164.185	-72.6318	-53.1006	-29.9072
							0.13	-0.07446	-0.07775	-0.12956	-0.14504	-0.1323	-0.05814																									0.0823	-296.021	-202.637	-163.574	-71.4111	-53.7109	-28.6865
							0.1301	-0.07454	-0.07658	-0.1269	-0.14374	-0.13097	-0.05976																									0.0824	-294.8	-198.975	-165.405	-75.0732	-53.1006	-25.6348
							0.1302	-0.07512	-0.0757	-0.12646	-0.14408	-0.13079	-0.05954																									0.0825	-296.021	-202.026	-168.457	-76.2939	-51.8799	-27.4658
							0.1303	-0.07549	-0.07687	-0.12903	-0.14641	-0.1286	-0.05792																									0.0826	-294.189	-198.975	-167.847	-78.7354	-51.2695	-26.8555
							0.1304	-0.07424	-0.07746	-0.13204	-0.14751	-0.12908	-0.05741																									0.0827	-294.189	-199.585	-166.626	-76.2939	-52.4902	-26.2451
							0.1305	-0.07395	-0.07848	-0.13204	-0.14792	-0.1323	-0.05624																									0.0828	-296.631	-199.585	-167.236	-75.0732	-50.6592	-25.6348
							0.1306	-0.0741	-0.07943	-0.13098	-0.14703	-0.13335	-0.058																									0.0829	-297.241	-198.364	-167.236	-73.8525	-50.0488	-26.8555
							0.1307	-0.07505	-0.07862	-0.12628	-0.14614	-0.13382	-0.05895																									0.083	-296.021	-195.923	-169.067	-72.6318	-54.3213	-26.8555
							0.1308	-0.07381	-0.07848	-0.12425	-0.14668	-0.13363	-0.05851																									0.0831	-295.41	-197.144	-167.236	-70.8008	-53.1006	-25.6348
							0.1309	-0.07096	-0.07862	-0.12354	-0.14593	-0.13306	-0.058																									0.0832	-294.189	-197.754	-166.626	-75.0732	-50.6592	-27.4658
							0.131	-0.07366	-0.07716	-0.12487	-0.14435	-0.1324	-0.0569																									0.0833	-294.8	-195.313	-166.016	-74.4629	-51.8799	-28.0762
							0.1311	-0.07665	-0.07789	-0.12726	-0.14271	-0.13448	-0.05587																									0.0834	-298.462	-196.533	-167.847	-75.6836	-51.8799	-29.9072
							0.1312	-0.07724	-0.07892	-0.12699	-0.14305	-0.1341	-0.0555																									0.0835	-300.903	-195.923	-167.236	-76.9043	-49.4385	-28.0762
							0.1313	-0.07658	-0.07636	-0.12558	-0.14278	-0.13467	-0.05704																									0.0836	-296.631	-198.975	-164.795	-76.9043	-48.2178	-29.2969
							0.1314	-0.07468	-0.07497	-0.12584	-0.14388	-0.1341	-0.0558																									0.0837	-292.358	-196.533	-163.574	-75.6836	-47.6074	-29.2969
							0.1315	-0.07322	-0.07461	-0.12673	-0.14408	-0.13003	-0.05492																									0.0838	-294.189	-197.754	-163.574	-76.9043	-48.2178	-31.1279
							0.1316	-0.07293	-0.07395	-0.12628	-0.14415	-0.12936	-0.05558																									0.0839	-293.579	-198.364	-162.354	-75.6836	-51.2695	-31.1279
							0.1317	-0.07271	-0.07439	-0.12336	-0.14456	-0.12936	-0.05602																									0.084	-291.748	-196.533	-160.522	-75.0732	-54.3213	-31.7383
							0.1318	-0.07205	-0.07665	-0.12221	-0.14538	-0.1286	-0.05668																									0.0841	-294.189	-193.481	-159.302	-76.9043	-53.1006	-30.5176
							0.1319	-0.06928	-0.07549	-0.12336	-0.14559	-0.13297	-0.05536																									0.0842	-294.8	-195.923	-162.354	-76.2939	-53.7109	-31.7383
							0.132	-0.07089	-0.07519	-0.12398	-0.14593	-0.13648	-0.05367																									0.0843	-294.189	-193.481	-159.912	-73.2422	-50.6592	-30.5176
							0.1321	-0.07249	-0.07622	-0.12292	-0.146	-0.13515	-0.05198																									0.0844	-294.8	-191.65	-161.133	-73.8525	-51.2695	-30.5176
							0.1322	-0.06979	-0.07724	-0.12248	-0.14401	-0.13249	-0.05323																									0.0845	-291.748	-194.092	-160.522	-72.6318	-51.2695	-30.5176
							0.1323	-0.06789	-0.07724	-0.12053	-0.14285	-0.13572	-0.05389																									0.0846	-291.138	-194.702	-162.964	-73.8525	-51.2695	-29.9072
							0.1324	-0.06957	-0.07716	-0.12115	-0.14216	-0.13534	-0.05536																									0.0847	-289.917	-196.533	-163.574	-75.0732	-51.8799	-30.5176
							0.1325	-0.07016	-0.07629	-0.1223	-0.13997	-0.13477	-0.05682																									0.0848	-289.917	-194.092	-162.964	-76.2939	-51.8799	-31.7383
							0.1326	-0.07103	-0.07673	-0.12301	-0.14141	-0.13439	-0.0558																									0.0849	-291.138	-194.092	-160.522	-75.6836	-50.6592	-31.7383
							0.1327	-0.07205	-0.07665	-0.12372	-0.14353	-0.13335	-0.05514																									0.085	-291.748	-196.533	-159.912	-77.5146	-50.0488	-31.1279
							0.1328	-0.07081	-0.07622	-0.12318	-0.14216	-0.12955	-0.05477																									0.0851	-287.476	-195.923	-161.133	-79.3457	-45.7764	-32.959
							0.1329	-0.06775	-0.07541	-0.12132	-0.14134	-0.12794	-0.05638																									0.0852	-286.865	-197.144	-160.522	-79.3457	-45.7764	-31.7383
							0.133	-0.0684	-0.07483	-0.12389	-0.14223	-0.12936	-0.05624																									0.0853	-285.645	-196.533	-161.133	-78.125	-46.9971	-32.959
							0.1331	-0.07089	-0.07432	-0.12504	-0.14024	-0.13325	-0.05528																									0.0854	-286.255	-192.871	-163.574	-77.5146	-50.6592	-33.5693
							0.1332	-0.07257	-0.07395	-0.12407	-0.13826	-0.13306	-0.0558																									0.0855	-286.255	-192.261	-163.574	-78.125	-51.2695	-32.3486
							0.1333	-0.07461	-0.07373	-0.12478	-0.13915	-0.1286	-0.05638																									0.0856	-286.255	-188.599	-163.574	-81.1768	-50.6592	-32.3486
							0.1334	-0.07461	-0.07388	-0.12504	-0.1399	-0.1269	-0.05594																									0.0857	-286.865	-190.43	-161.133	-82.3975	-50.0488	-29.9072
							0.1335	-0.07446	-0.07556	-0.12584	-0.14065	-0.13022	-0.05748																									0.0858	-289.917	-194.092	-161.743	-80.5664	-48.2178	-29.2969
							0.1336	-0.07271	-0.07556	-0.12442	-0.13949	-0.13154	-0.05851																									0.0859	-291.138	-196.533	-161.133	-78.7354	-50.0488	-29.2969
							0.1337	-0.07337	-0.0757	-0.12504	-0.1375	-0.12803	-0.05829																									0.086	-292.358	-194.092	-161.133	-80.5664	-50.0488	-29.2969
							0.1338	-0.07351	-0.0776	-0.12478	-0.13613	-0.12434	-0.05829																									0.0861	-292.358	-192.871	-164.185	-78.7354	-50.6592	-27.4658
							0.1339	-0.07227	-0.07746	-0.12478	-0.13791	-0.12528	-0.05829																									0.0862	-292.358	-191.04	-164.795	-80.5664	-51.2695	-29.2969
							0.134	-0.07162	-0.07585	-0.1269	-0.13997	-0.125	-0.05602																									0.0863	-289.307	-189.209	-165.405	-80.5664	-51.8799	-27.4658
							0.1341	-0.06899	-0.07534	-0.12416	-0.13819	-0.12623	-0.05382																									0.0864	-289.917	-188.599	-164.185	-80.5664	-50.0488	-26.8555
							0.1342	-0.06826	-0.07395	-0.12177	-0.13689	-0.12576	-0.05528																									0.0865	-292.358	-190.43	-164.185	-77.5146	-49.4385	-29.2969
							0.1343	-0.06789	-0.07439	-0.12265	-0.13689	-0.12718	-0.05785																									0.0866	-291.748	-191.04	-163.574	-77.5146	-48.8281	-28.6865
							0.1344	-0.06819	-0.07468	-0.12301	-0.13716	-0.12955	-0.05858																									0.0867	-291.748	-192.261	-161.133	-78.7354	-47.6074	-31.1279
							0.1345	-0.06957	-0.07585	-0.12	-0.1362	-0.12614	-0.05668																									0.0868	-292.969	-192.871	-159.302	-81.1768	-48.2178	-29.9072
							0.1346	-0.0695	-0.0749	-0.11831	-0.13689	-0.12263	-0.05587																									0.0869	-293.579	-193.481	-159.302	-78.7354	-49.4385	-28.0762
							0.1347	-0.06906	-0.07351	-0.12044	-0.13723	-0.12121	-0.05382																									0.087	-292.358	-194.092	-158.081	-78.7354	-46.3867	-26.8555
							0.1348	-0.06819	-0.07432	-0.12062	-0.13709	-0.12083	-0.05257																									0.0871	-292.358	-196.533	-160.522	-76.9043	-48.2178	-28.6865
							0.1349	-0.06804	-0.07351	-0.11867	-0.13805	-0.12234	-0.05418																									0.0872	-292.358	-194.092	-161.133	-75.0732	-48.2178	-32.3486
							0.135	-0.06972	-0.07198	-0.11831	-0.13661	-0.12386	-0.05558																									0.0873	-291.138	-193.481	-162.354	-78.125	-46.9971	-32.3486
							0.1351	-0.07059	-0.07359	-0.11796	-0.13442	-0.12301	-0.0558																									0.0874	-289.917	-191.04	-161.133	-79.9561	-48.2178	-32.3486
							0.1352	-0.06994	-0.07432	-0.11699	-0.13284	-0.12225	-0.05638																									0.0875	-289.917	-188.599	-161.743	-79.3457	-50.0488	-30.5176
							0.1353	-0.06629	-0.07373	-0.11885	-0.13408	-0.12272	-0.05785																									0.0876	-290.527	-187.988	-161.743	-79.3457	-51.8799	-30.5176
							0.1354	-0.06548	-0.07337	-0.11823	-0.13552	-0.12443	-0.05455																									0.0877	-288.086	-183.105	-162.964	-76.9043	-51.8799	-31.1279
							0.1355	-0.06731	-0.07381	-0.11397	-0.13463	-0.12528	-0.05264																									0.0878	-289.917	-184.937	-164.795	-76.9043	-53.1006	-32.3486
							0.1356	-0.06833	-0.07454	-0.11619	-0.13538	-0.12671	-0.05374																									0.0879	-288.696	-186.768	-163.574	-78.125	-52.4902	-32.959
							0.1357	-0.0684	-0.07534	-0.11893	-0.13606	-0.12671	-0.05521																									0.088	-290.527	-189.819	-161.133	-79.3457	-51.2695	-34.79
							0.1358	-0.06614	-0.0757	-0.11468	-0.13524	-0.12282	-0.05308																									0.0881	-289.307	-189.819	-161.743	-78.125	-51.2695	-33.5693
							0.1359	-0.06585	-0.07403	-0.11433	-0.13689	-0.12253	-0.05294																									0.0882	-287.476	-188.599	-159.302	-81.7871	-53.1006	-34.1797
							0.136	-0.06388	-0.07395	-0.11707	-0.13565	-0.12453	-0.05272																									0.0883	-286.255	-185.547	-158.691	-83.6182	-50.6592	-35.4004
							0.1361	-0.06388	-0.0741	-0.11823	-0.13353	-0.12547	-0.05374																									0.0884	-288.696	-186.157	-159.302	-81.1768	-51.2695	-38.4521
							0.1362	-0.06548	-0.073	-0.11734	-0.13346	-0.12491	-0.05213																									0.0885	-289.307	-188.599	-161.133	-82.3975	-51.2695	-37.8418
							0.1363	-0.06439	-0.07191	-0.11619	-0.13469	-0.12576	-0.05074																									0.0886	-291.138	-191.65	-162.354	-79.3457	-51.2695	-35.4004
							0.1364	-0.06563	-0.07271	-0.11725	-0.13511	-0.12509	-0.05125																									0.0887	-291.138	-191.04	-158.691	-79.9561	-53.1006	-34.79
							0.1365	-0.06563	-0.07395	-0.12106	-0.13394	-0.12491	-0.0511																									0.0888	-291.138	-190.43	-158.691	-80.5664	-50.0488	-35.4004
							0.1366	-0.0641	-0.07395	-0.12088	-0.13298	-0.12538	-0.04971																									0.0889	-290.527	-188.599	-158.691	-79.3457	-50.6592	-34.1797
							0.1367	-0.06198	-0.07432	-0.11938	-0.13367	-0.12253	-0.04883																									0.089	-291.748	-187.378	-158.081	-76.9043	-52.4902	-32.959
							0.1368	-0.0614	-0.07388	-0.12035	-0.13141	-0.12225	-0.05008																									0.0891	-288.696	-184.937	-154.419	-75.0732	-53.1006	-36.6211
							0.1369	-0.0622	-0.07519	-0.12	-0.1312	-0.11931	-0.05191																									0.0892	-289.307	-187.378	-155.64	-76.2939	-50.6592	-40.2832
							0.137	-0.06088	-0.07366	-0.1192	-0.13257	-0.11921	-0.05154																									0.0893	-288.696	-189.209	-155.029	-79.9561	-48.8281	-39.0625
							0.1371	-0.06154	-0.07271	-0.11955	-0.13175	-0.11997	-0.05066																									0.0894	-289.307	-188.599	-155.64	-78.7354	-52.4902	-38.4521
							0.1372	-0.06234	-0.07227	-0.11938	-0.13141	-0.12045	-0.05037																									0.0895	-288.086	-191.04	-156.86	-76.9043	-53.7109	-36.0107
							0.1373	-0.06191	-0.07278	-0.11885	-0.13216	-0.11789	-0.05052																									0.0896	-289.917	-190.43	-158.691	-78.125	-56.1523	-34.79
							0.1374	-0.06315	-0.07315	-0.11752	-0.13079	-0.11798	-0.05088																									0.0897	-289.307	-191.65	-159.302	-79.3457	-54.9316	-31.7383
							0.1375	-0.06286	-0.07395	-0.11699	-0.13182	-0.12026	-0.05147																									0.0898	-287.476	-190.43	-158.691	-77.5146	-53.1006	-31.1279
							0.1376	-0.06132	-0.07512	-0.11725	-0.12942	-0.11846	-0.05162																									0.0899	-286.255	-188.599	-156.86	-76.2939	-51.8799	-34.79
							0.1377	-0.0611	-0.07476	-0.11849	-0.12825	-0.11817	-0.05074																									0.09	-285.645	-186.157	-159.302	-75.0732	-51.2695	-35.4004
							0.1378	-0.05913	-0.07424	-0.12168	-0.12716	-0.11865	-0.05059																									0.0901	-285.645	-186.157	-160.522	-77.5146	-51.2695	-37.8418
							0.1379	-0.05928	-0.07359	-0.12513	-0.1262	-0.11903	-0.0514																									0.0902	-281.982	-188.599	-159.302	-76.2939	-52.4902	-36.0107
							0.138	-0.06198	-0.07395	-0.12372	-0.12771	-0.11893	-0.05096																									0.0903	-282.593	-188.599	-158.081	-77.5146	-50.6592	-36.6211
							0.1381	-0.06169	-0.07351	-0.11778	-0.12791	-0.11931	-0.05272																									0.0904	-282.593	-189.819	-157.471	-79.3457	-50.0488	-36.0107
							0.1382	-0.06052	-0.07278	-0.11619	-0.12942	-0.11808	-0.05308																									0.0905	-284.424	-189.819	-156.86	-80.5664	-50.0488	-38.4521
							0.1383	-0.06088	-0.07432	-0.11911	-0.12873	-0.11836	-0.05455																									0.0906	-285.034	-189.819	-155.64	-78.125	-50.0488	-36.6211
							0.1384	-0.06081	-0.07512	-0.12124	-0.12695	-0.12045	-0.05631																									0.0907	-284.424	-191.65	-153.809	-77.5146	-51.8799	-35.4004
							0.1385	-0.06081	-0.07388	-0.11947	-0.1275	-0.11741	-0.05602																									0.0908	-283.813	-192.871	-153.809	-75.0732	-51.8799	-34.1797
							0.1386	-0.06213	-0.0714	-0.11778	-0.12709	-0.11808	-0.05477																									0.0909	-281.982	-193.481	-155.029	-74.4629	-54.3213	-36.0107
							0.1387	-0.06198	-0.073	-0.11592	-0.12517	-0.12073	-0.05455																									0.091	-281.982	-195.923	-153.809	-75.6836	-55.542	-34.79
							0.1388	-0.05957	-0.07344	-0.11468	-0.12565	-0.12092	-0.05404																									0.0911	-282.593	-192.261	-154.419	-73.2422	-55.542	-35.4004
							0.1389	-0.06008	-0.07235	-0.11521	-0.12764	-0.1195	-0.05228																									0.0912	-284.424	-190.43	-153.809	-75.6836	-55.542	-35.4004
							0.139	-0.06015	-0.07257	-0.11707	-0.12743	-0.11884	-0.05147																									0.0913	-286.865	-189.209	-155.029	-73.8525	-53.7109	-35.4004
							0.1391	-0.05848	-0.07417	-0.11645	-0.12675	-0.11618	-0.05374																									0.0914	-285.645	-189.819	-154.419	-72.6318	-50.6592	-34.1797
							0.1392	-0.05599	-0.07622	-0.11734	-0.12723	-0.11846	-0.05521																									0.0915	-285.034	-191.65	-153.809	-72.0215	-51.2695	-33.5693
							0.1393	-0.05789	-0.07673	-0.11725	-0.12723	-0.11921	-0.05594																									0.0916	-286.255	-192.261	-156.25	-69.5801	-51.8799	-32.3486
							0.1394	-0.06067	-0.0757	-0.11548	-0.12736	-0.11921	-0.05448																									0.0917	-286.255	-191.04	-156.86	-72.6318	-50.6592	-32.959
							0.1395	-0.06198	-0.07497	-0.11672	-0.12819	-0.11903	-0.05418																									0.0918	-289.917	-191.65	-154.419	-74.4629	-50.0488	-29.9072
							0.1396	-0.05979	-0.07512	-0.11521	-0.12846	-0.11808	-0.05477																									0.0919	-288.696	-188.599	-151.367	-75.0732	-52.4902	-30.5176
							0.1397	-0.05913	-0.07446	-0.11203	-0.12764	-0.11608	-0.05455																									0.092	-285.034	-188.599	-150.757	-75.6836	-51.8799	-30.5176
							0.1398	-0.05775	-0.07439	-0.11451	-0.12771	-0.11808	-0.05242																									0.0921	-281.372	-189.819	-149.536	-75.6836	-52.4902	-29.9072
							0.1399	-0.05775	-0.07381	-0.11583	-0.12791	-0.11732	-0.0511																									0.0922	-279.541	-189.819	-151.367	-75.0732	-52.4902	-31.7383
							0.14	-0.06023	-0.07534	-0.11548	-0.12716	-0.11457	-0.05176																									0.0923	-282.593	-191.04	-151.367	-73.2422	-54.3213	-31.7383
							0.1401	-0.05921	-0.07636	-0.11504	-0.12832	-0.11343	-0.0525																									0.0924	-283.203	-194.702	-151.978	-73.2422	-56.1523	-30.5176
							0.1402	-0.05986	-0.07549	-0.11734	-0.12935	-0.1159	-0.0525																									0.0925	-285.645	-193.481	-153.198	-74.4629	-57.373	-30.5176
							0.1403	-0.06205	-0.07373	-0.11681	-0.12908	-0.11713	-0.05257																									0.0926	-284.424	-192.261	-153.809	-75.6836	-57.9834	-29.9072
							0.1404	-0.06373	-0.07446	-0.11583	-0.12908	-0.11599	-0.05228																									0.0927	-282.593	-190.43	-150.757	-75.6836	-56.1523	-31.1279
							0.1405	-0.06373	-0.07432	-0.11548	-0.12976	-0.11343	-0.05125																									0.0928	-279.541	-192.871	-153.198	-79.3457	-56.1523	-29.2969
							0.1406	-0.06271	-0.07424	-0.11504	-0.13017	-0.11362	-0.05338																									0.0929	-277.71	-192.871	-151.978	-79.9561	-55.542	-31.7383
							0.1407	-0.06359	-0.07388	-0.11486	-0.13127	-0.11495	-0.05411																									0.093	-278.32	-191.65	-150.146	-78.125	-55.542	-32.3486
							0.1408	-0.06512	-0.07373	-0.11575	-0.1312	-0.11561	-0.05374																									0.0931	-277.1	-189.819	-150.757	-78.125	-53.7109	-32.3486
							0.1409	-0.06439	-0.07468	-0.11814	-0.13058	-0.1177	-0.0536																									0.0932	-280.151	-188.599	-150.757	-75.0732	-54.9316	-32.959
							0.141	-0.06359	-0.07505	-0.11805	-0.12908	-0.11855	-0.05396																									0.0933	-280.762	-188.599	-153.809	-74.4629	-52.4902	-31.1279
							0.1411	-0.06461	-0.07519	-0.11778	-0.12819	-0.11741	-0.05286																									0.0934	-278.931	-189.819	-154.419	-76.2939	-51.2695	-29.2969
							0.1412	-0.06497	-0.07563	-0.11645	-0.12723	-0.11457	-0.05169																									0.0935	-276.489	-192.261	-151.978	-76.2939	-49.4385	-27.4658
							0.1413	-0.06578	-0.07629	-0.11521	-0.12956	-0.11362	-0.05264																									0.0936	-275.879	-192.871	-149.536	-78.125	-49.4385	-27.4658
							0.1414	-0.06592	-0.0757	-0.11318	-0.12997	-0.11618	-0.05308																									0.0937	-274.048	-194.702	-150.757	-77.5146	-52.4902	-30.5176
							0.1415	-0.06512	-0.07549	-0.11052	-0.12956	-0.11855	-0.0522																									0.0938	-274.658	-194.702	-150.146	-78.7354	-54.9316	-30.5176
							0.1416	-0.06512	-0.07454	-0.11362	-0.12777	-0.11665	-0.05176																									0.0939	-275.879	-195.313	-151.978	-76.2939	-56.1523	-29.2969
							0.1417	-0.0668	-0.07344	-0.11805	-0.12784	-0.11096	-0.0511																									0.094	-277.1	-195.313	-153.198	-76.9043	-56.1523	-28.0762
							0.1418	-0.06512	-0.07592	-0.11787	-0.12695	-0.11049	-0.05118																									0.0941	-274.658	-193.481	-152.588	-78.7354	-53.7109	-28.0762
							0.1419	-0.06315	-0.07811	-0.11769	-0.12551	-0.11305	-0.05088																									0.0942	-271.606	-191.04	-152.588	-75.6836	-53.1006	-26.8555
							0.142	-0.06183	-0.07862	-0.1161	-0.1249	-0.11267	-0.04978																									0.0943	-270.996	-189.209	-150.757	-76.9043	-51.8799	-26.8555
							0.1421	-0.06096	-0.07738	-0.11442	-0.1249	-0.11286	-0.05228																									0.0944	-270.996	-189.819	-154.419	-76.2939	-53.1006	-28.0762
							0.1422	-0.05979	-0.076	-0.11371	-0.12435	-0.11419	-0.0525																									0.0945	-272.217	-192.871	-153.198	-75.6836	-53.1006	-29.9072
							0.1423	-0.06125	-0.07315	-0.11194	-0.12428	-0.11466	-0.05206																									0.0946	-274.048	-194.092	-153.198	-75.0732	-57.373	-32.959
							0.1424	-0.06205	-0.07454	-0.11397	-0.12551	-0.11286	-0.05272																									0.0947	-274.658	-191.04	-150.757	-75.0732	-59.2041	-32.959
							0.1425	-0.0611	-0.07432	-0.11424	-0.12709	-0.11428	-0.05213																									0.0948	-272.827	-191.65	-151.367	-75.6836	-59.2041	-32.3486
							0.1426	-0.06001	-0.07337	-0.11034	-0.12613	-0.1158	-0.05147																									0.0949	-271.606	-191.04	-153.198	-76.2939	-58.5938	-28.6865
							0.1427	-0.06023	-0.07322	-0.10884	-0.1238	-0.11552	-0.05206																									0.095	-268.555	-185.547	-154.419	-76.2939	-56.1523	-28.0762
							0.1428	-0.05753	-0.0733	-0.11043	-0.12401	-0.1121	-0.05125																									0.0951	-264.893	-185.547	-156.86	-76.9043	-53.7109	-28.6865
							0.1429	-0.05753	-0.07249	-0.11291	-0.12373	-0.11125	-0.05074																									0.0952	-264.893	-184.937	-156.86	-78.7354	-53.7109	-31.7383
							0.143	-0.05884	-0.07045	-0.11645	-0.12277	-0.11296	-0.05088																									0.0953	-267.334	-187.988	-155.64	-76.9043	-52.4902	-33.5693
							0.1431	-0.05818	-0.07249	-0.11442	-0.12325	-0.11314	-0.04971																									0.0954	-269.165	-189.819	-156.86	-77.5146	-52.4902	-32.3486
							0.1432	-0.05826	-0.07286	-0.11008	-0.1249	-0.11438	-0.05147																									0.0955	-270.386	-191.04	-156.25	-77.5146	-53.1006	-31.7383
							0.1433	-0.05811	-0.07059	-0.10946	-0.12455	-0.11049	-0.05286																									0.0956	-273.438	-189.209	-157.471	-76.2939	-53.7109	-28.0762
							0.1434	-0.05928	-0.06921	-0.10857	-0.12175	-0.1085	-0.04942																									0.0957	-274.048	-186.768	-158.081	-75.6836	-54.3213	-29.2969
							0.1435	-0.05877	-0.07132	-0.10822	-0.12072	-0.11144	-0.04817																									0.0958	-276.489	-187.378	-156.86	-72.6318	-53.7109	-30.5176
							0.1436	-0.05818	-0.07176	-0.10937	-0.11983	-0.11267	-0.05074																									0.0959	-275.269	-186.768	-155.029	-71.4111	-53.1006	-31.1279
							0.1437	-0.05826	-0.06965	-0.1099	-0.11859	-0.11438	-0.0503																									0.096	-274.048	-186.768	-154.419	-72.0215	-53.7109	-31.7383
							0.1438	-0.05877	-0.06811	-0.10928	-0.11729	-0.11571	-0.04766																									0.0961	-269.775	-185.547	-151.978	-72.6318	-51.2695	-32.959
							0.1439	-0.05994	-0.0695	-0.10786	-0.11716	-0.11248	-0.05066																									0.0962	-268.555	-186.157	-150.146	-72.0215	-53.1006	-30.5176
							0.144	-0.05935	-0.07052	-0.10955	-0.11811	-0.1139	-0.05154																									0.0963	-269.165	-186.768	-151.367	-73.2422	-52.4902	-32.959
							0.1441	-0.05789	-0.07059	-0.10884	-0.12017	-0.11608	-0.05184																									0.0964	-270.386	-186.768	-153.809	-70.1904	-54.3213	-32.959
							0.1442	-0.05731	-0.07162	-0.10955	-0.11853	-0.11495	-0.05059																									0.0965	-269.775	-185.547	-153.809	-69.5801	-54.3213	-33.5693
							0.1443	-0.05592	-0.073	-0.11052	-0.1177	-0.11314	-0.04832																									0.0966	-267.334	-184.326	-154.419	-71.4111	-54.3213	-31.7383
							0.1444	-0.05585	-0.07417	-0.11079	-0.11743	-0.11466	-0.04832																									0.0967	-265.503	-186.768	-154.419	-70.8008	-54.3213	-33.5693
							0.1445	-0.05826	-0.07351	-0.10795	-0.11901	-0.11637	-0.04773																									0.0968	-266.113	-186.768	-153.809	-69.5801	-53.7109	-34.1797
							0.1446	-0.05972	-0.07249	-0.10689	-0.11928	-0.11741	-0.04524																									0.0969	-263.062	-182.495	-151.367	-70.1904	-52.4902	-35.4004
							0.1447	-0.05891	-0.07242	-0.10565	-0.11921	-0.11229	-0.0467																									0.097	-262.451	-183.716	-151.367	-69.5801	-51.2695	-34.1797
							0.1448	-0.0576	-0.07235	-0.10662	-0.11798	-0.1121	-0.04942																									0.0971	-263.672	-181.885	-151.367	-67.749	-53.1006	-34.1797
							0.1449	-0.05796	-0.07067	-0.10893	-0.11688	-0.11343	-0.05118																									0.0972	-264.282	-182.495	-151.978	-67.749	-54.9316	-30.5176
							0.145	-0.05745	-0.06972	-0.11026	-0.11729	-0.10973	-0.04854																									0.0973	-265.503	-181.885	-155.029	-68.9697	-54.9316	-28.0762
							0.1451	-0.05753	-0.07257	-0.11008	-0.11832	-0.11058	-0.04656																									0.0974	-266.113	-180.054	-154.419	-70.8008	-56.1523	-29.2969
							0.1452	-0.05826	-0.073	-0.11043	-0.12072	-0.11182	-0.04509																									0.0975	-265.503	-180.664	-151.367	-71.4111	-55.542	-27.4658
							0.1453	-0.05913	-0.07059	-0.10804	-0.12092	-0.10964	-0.04604																									0.0976	-264.282	-183.105	-150.757	-72.0215	-50.6592	-27.4658
							0.1454	-0.05942	-0.06899	-0.10512	-0.12113	-0.10821	-0.04758																									0.0977	-263.062	-184.326	-150.146	-70.8008	-48.2178	-28.6865
							0.1455	-0.05986	-0.06884	-0.1084	-0.12181	-0.1102	-0.04802																									0.0978	-261.841	-183.716	-150.146	-68.9697	-50.0488	-30.5176
							0.1456	-0.05906	-0.06957	-0.10893	-0.12318	-0.11352	-0.04846																									0.0979	-262.451	-181.274	-150.757	-65.918	-52.4902	-29.2969
							0.1457	-0.05767	-0.06899	-0.10724	-0.12229	-0.11324	-0.0456																									0.098	-263.062	-181.885	-149.536	-67.1387	-51.2695	-28.6865
							0.1458	-0.05796	-0.0687	-0.1068	-0.12298	-0.11115	-0.04604																									0.0981	-262.451	-180.054	-150.757	-68.3594	-51.2695	-28.6865
							0.1459	-0.05796	-0.06972	-0.1091	-0.12394	-0.11191	-0.04854																									0.0982	-261.23	-181.274	-147.705	-67.749	-50.6592	-28.6865
							0.146	-0.05964	-0.07257	-0.10955	-0.12366	-0.11239	-0.04905																									0.0983	-262.451	-181.274	-148.926	-70.1904	-50.0488	-29.2969
							0.1461	-0.0614	-0.07432	-0.1091	-0.12099	-0.11296	-0.04619																									0.0984	-262.451	-180.664	-151.367	-68.3594	-48.8281	-30.5176
							0.1462	-0.06059	-0.07286	-0.10494	-0.12127	-0.1121	-0.04538																									0.0985	-263.062	-180.664	-155.64	-68.3594	-48.8281	-31.1279
							0.1463	-0.06088	-0.07169	-0.106	-0.1225	-0.10973	-0.04531																									0.0986	-263.672	-182.495	-154.419	-67.1387	-46.3867	-31.7383
							0.1464	-0.0614	-0.07176	-0.10742	-0.12223	-0.11125	-0.04553																									0.0987	-263.062	-180.664	-154.419	-67.749	-46.9971	-31.1279
							0.1465	-0.05957	-0.07191	-0.10857	-0.12229	-0.10793	-0.04531																									0.0988	-266.724	-178.833	-153.809	-69.5801	-46.9971	-31.7383
							0.1466	-0.05804	-0.0714	-0.10804	-0.12051	-0.10973	-0.04729																									0.0989	-266.724	-178.833	-151.978	-71.4111	-46.3867	-29.9072
							0.1467	-0.05811	-0.07205	-0.10716	-0.11983	-0.11305	-0.04788																									0.099	-265.503	-178.223	-150.757	-70.8008	-45.166	-29.2969
							0.1468	-0.06176	-0.07293	-0.10716	-0.12072	-0.11343	-0.04795																									0.0991	-266.724	-179.443	-153.198	-71.4111	-45.166	-29.2969
							0.1469	-0.06307	-0.07103	-0.10857	-0.12106	-0.1159	-0.0478																									0.0992	-266.724	-182.495	-152.588	-69.5801	-46.3867	-28.0762
							0.147	-0.06227	-0.0687	-0.11008	-0.12154	-0.11314	-0.0478																									0.0993	-263.062	-184.937	-155.029	-70.8008	-46.3867	-24.4141
							0.1471	-0.06322	-0.06673	-0.11132	-0.1225	-0.10973	-0.04956																									0.0994	-260.62	-186.157	-155.64	-70.8008	-48.2178	-24.4141
							0.1472	-0.06388	-0.06738	-0.11176	-0.12216	-0.10954	-0.04824																									0.0995	-259.399	-184.326	-156.25	-69.5801	-50.6592	-25.6348
							0.1473	-0.06337	-0.06892	-0.10813	-0.12127	-0.11125	-0.04817																									0.0996	-258.789	-182.495	-153.809	-70.1904	-46.3867	-25.6348
							0.1474	-0.06286	-0.07074	-0.10583	-0.12044	-0.11201	-0.04663																									0.0997	-259.399	-180.054	-151.978	-68.9697	-46.3867	-28.0762
							0.1475	-0.06256	-0.07059	-0.10645	-0.12072	-0.11144	-0.04597																									0.0998	-259.399	-177.612	-152.588	-70.8008	-46.9971	-28.6865
							0.1476	-0.0622	-0.06965	-0.10724	-0.1199	-0.11324	-0.04538																									0.0999	-260.62	-178.223	-153.198	-70.8008	-48.8281	-29.9072
							0.1477	-0.06183	-0.06819	-0.106	-0.12038	-0.11314	-0.04516																									0.1	-259.399	-175.781	-151.978	-72.6318	-47.6074	-26.2451
							0.1478	-0.0611	-0.06797	-0.10503	-0.12202	-0.11134	-0.0459																									0.1001	-259.399	-177.002	-151.367	-74.4629	-46.9971	-26.2451
							0.1479	-0.05942	-0.06899	-0.10432	-0.11935	-0.11248	-0.04443																									0.1002	-258.179	-178.223	-151.367	-75.0732	-46.9971	-28.0762
							0.148	-0.06001	-0.06789	-0.10308	-0.11633	-0.11267	-0.04355																									0.1003	-261.23	-178.833	-152.588	-76.2939	-46.9971	-28.0762
							0.1481	-0.05862	-0.06636	-0.1022	-0.11777	-0.10973	-0.04472																									0.1004	-261.841	-180.054	-155.029	-72.0215	-46.3867	-29.2969
							0.1482	-0.05942	-0.06753	-0.10414	-0.11948	-0.10708	-0.04487																									0.1005	-261.23	-178.833	-157.471	-71.4111	-50.0488	-31.1279
							0.1483	-0.0611	-0.06906	-0.10547	-0.11962	-0.11144	-0.04663																									0.1006	-263.062	-180.664	-158.691	-72.0215	-50.6592	-32.3486
							0.1484	-0.06125	-0.06716	-0.10521	-0.11818	-0.11239	-0.04714																									0.1007	-262.451	-178.223	-158.081	-68.3594	-51.8799	-32.959
							0.1485	-0.06169	-0.06585	-0.10547	-0.11592	-0.11077	-0.04685																									0.1008	-259.399	-177.612	-155.64	-68.9697	-52.4902	-30.5176
							0.1486	-0.06059	-0.06782	-0.10352	-0.11585	-0.10689	-0.04524																									0.1009	-256.348	-178.223	-153.809	-68.3594	-52.4902	-29.9072
							0.1487	-0.05731	-0.06935	-0.09981	-0.11798	-0.10726	-0.04538																									0.101	-255.127	-180.664	-151.978	-67.1387	-50.6592	-28.0762
							0.1488	-0.05862	-0.06884	-0.10078	-0.11763	-0.10869	-0.04678																									0.1011	-255.737	-181.274	-150.757	-69.5801	-50.0488	-29.9072
							0.1489	-0.06154	-0.06928	-0.10441	-0.11489	-0.10783	-0.04736																									0.1012	-256.348	-183.105	-150.146	-69.5801	-51.2695	-29.2969
							0.149	-0.06191	-0.0695	-0.10476	-0.11263	-0.10717	-0.04824																									0.1013	-258.789	-183.105	-150.757	-72.0215	-51.2695	-29.9072
							0.1491	-0.06191	-0.07147	-0.10423	-0.11441	-0.10793	-0.04736																									0.1014	-257.568	-183.105	-150.146	-70.8008	-51.2695	-31.1279
							0.1492	-0.06081	-0.07373	-0.10521	-0.11455	-0.10726	-0.04612																									0.1015	-256.348	-184.326	-150.757	-71.4111	-50.0488	-28.6865
							0.1493	-0.05994	-0.073	-0.10707	-0.11277	-0.1067	-0.0459																									0.1016	-256.348	-183.105	-151.367	-72.0215	-52.4902	-29.9072
							0.1494	-0.06147	-0.07205	-0.10857	-0.11332	-0.11068	-0.04714																									0.1017	-254.517	-182.495	-150.146	-72.0215	-50.6592	-31.1279
							0.1495	-0.06293	-0.07205	-0.10919	-0.11448	-0.1121	-0.0467																									0.1018	-252.686	-180.054	-147.095	-72.0215	-53.1006	-30.5176
							0.1496	-0.06461	-0.07169	-0.10804	-0.1164	-0.11106	-0.04648																									0.1019	-252.686	-177.612	-147.095	-74.4629	-51.8799	-29.9072
							0.1497	-0.06629	-0.07038	-0.10751	-0.11784	-0.10888	-0.04714																									0.102	-253.296	-180.054	-145.874	-70.1904	-50.6592	-27.4658
							0.1498	-0.06432	-0.06943	-0.10751	-0.11585	-0.10764	-0.04722																									0.1021	-252.075	-178.223	-145.874	-71.4111	-48.2178	-28.0762
							0.1499	-0.06198	-0.06848	-0.10636	-0.11544	-0.10916	-0.0478																									0.1022	-252.075	-178.833	-148.926	-73.2422	-48.2178	-26.8555
							0.15	-0.06183	-0.0684	-0.106	-0.11592	-0.10992	-0.04509																									0.1023	-253.906	-177.612	-151.978	-74.4629	-48.8281	-24.4141
							0.1501	-0.063	-0.06826	-0.10618	-0.11421	-0.11134	-0.04399																									0.1024	-255.737	-181.885	-150.757	-76.2939	-47.6074	-25.0244
							0.1502	-0.06242	-0.06855	-0.10583	-0.1114	-0.11153	-0.04575																									0.1025	-256.958	-184.326	-150.146	-72.6318	-46.9971	-25.6348
							0.1503	-0.0622	-0.0703	-0.10627	-0.11209	-0.11058	-0.04788																									0.1026	-253.906	-184.937	-150.757	-74.4629	-45.166	-26.8555
							0.1504	-0.0614	-0.07067	-0.106	-0.11448	-0.11087	-0.04553																									0.1027	-254.517	-182.495	-147.705	-73.2422	-42.7246	-28.6865
							0.1505	-0.06023	-0.06855	-0.1053	-0.11489	-0.10992	-0.0448																									0.1028	-255.127	-178.833	-146.484	-72.6318	-45.166	-27.4658
							0.1506	-0.06015	-0.06833	-0.10441	-0.11407	-0.10983	-0.04516																									0.1029	-254.517	-177.612	-145.264	-74.4629	-46.3867	-25.6348
							0.1507	-0.05913	-0.06716	-0.10344	-0.11318	-0.11002	-0.04458																									0.103	-258.179	-178.833	-147.705	-73.2422	-46.3867	-27.4658
							0.1508	-0.05994	-0.06753	-0.10521	-0.11373	-0.10954	-0.04362																									0.1031	-259.399	-179.443	-148.926	-74.4629	-46.3867	-27.4658
							0.1509	-0.06103	-0.06965	-0.1029	-0.11599	-0.1085	-0.04377																									0.1032	-257.568	-182.495	-148.315	-75.0732	-44.5557	-26.8555
							0.151	-0.063	-0.06972	-0.10087	-0.11626	-0.10708	-0.04414																									0.1033	-256.958	-183.105	-147.095	-73.8525	-41.5039	-26.8555
							0.1511	-0.063	-0.06767	-0.10104	-0.11606	-0.10442	-0.0478																									0.1034	-253.906	-183.716	-145.874	-72.6318	-43.335	-26.8555
							0.1512	-0.06161	-0.06906	-0.10166	-0.11811	-0.10575	-0.04758																									0.1035	-250.854	-186.157	-144.653	-72.0215	-45.166	-27.4658
							0.1513	-0.06242	-0.07001	-0.10352	-0.11832	-0.10812	-0.0456																									0.1036	-252.686	-186.768	-147.095	-72.0215	-46.9971	-25.0244
							0.1514	-0.0641	-0.06899	-0.10485	-0.11709	-0.11011	-0.04494																									0.1037	-253.296	-186.157	-148.926	-68.9697	-48.2178	-26.2451
							0.1515	-0.06453	-0.06782	-0.10459	-0.11784	-0.10556	-0.04714																									0.1038	-255.737	-184.326	-150.146	-69.5801	-49.4385	-28.6865
							0.1516	-0.0622	-0.06702	-0.10423	-0.11688	-0.1084	-0.04656																									0.1039	-254.517	-186.157	-149.536	-70.1904	-50.6592	-29.2969
							0.1517	-0.06161	-0.06767	-0.10476	-0.11544	-0.10907	-0.04546																									0.104	-254.517	-183.105	-147.095	-70.8008	-48.2178	-29.2969
							0.1518	-0.06446	-0.06702	-0.10282	-0.11565	-0.10679	-0.04568																									0.1041	-252.075	-179.443	-148.926	-74.4629	-45.7764	-30.5176
							0.1519	-0.06789	-0.06753	-0.10299	-0.11777	-0.10319	-0.04531																									0.1042	-253.906	-175.171	-151.367	-75.0732	-44.5557	-28.6865
							0.152	-0.06775	-0.06811	-0.10326	-0.1201	-0.10053	-0.04546																									0.1043	-253.296	-176.392	-150.757	-73.8525	-44.5557	-29.2969
							0.1521	-0.06585	-0.06673	-0.10016	-0.11859	-0.10366	-0.04971																									0.1044	-254.517	-175.781	-151.367	-75.6836	-46.9971	-29.9072
							0.1522	-0.06446	-0.06475	-0.0983	-0.1164	-0.10736	-0.05037																									0.1045	-253.296	-178.223	-149.536	-75.0732	-47.6074	-28.6865
							0.1523	-0.06636	-0.06643	-0.09936	-0.11407	-0.10651	-0.04883																									0.1046	-251.465	-178.223	-151.978	-77.5146	-46.9971	-26.8555
							0.1524	-0.0676	-0.0668	-0.10078	-0.11195	-0.10423	-0.0478																									0.1047	-250.854	-180.664	-150.757	-77.5146	-46.9971	-28.0762
							0.1525	-0.06709	-0.06746	-0.10104	-0.11243	-0.10376	-0.04722																									0.1048	-250.244	-182.495	-148.315	-73.8525	-45.166	-29.2969
							0.1526	-0.06607	-0.06585	-0.10016	-0.11298	-0.10831	-0.04722																									0.1049	-250.244	-181.885	-150.146	-72.6318	-44.5557	-28.6865
							0.1527	-0.06782	-0.06475	-0.09989	-0.11448	-0.10907	-0.047																									0.105	-250.854	-181.885	-150.146	-72.6318	-43.9453	-29.2969
							0.1528	-0.06782	-0.06702	-0.09972	-0.11277	-0.10584	-0.04597																									0.1051	-250.854	-180.664	-148.926	-72.6318	-43.335	-29.9072
							0.1529	-0.06651	-0.06716	-0.09972	-0.11037	-0.10527	-0.04648																									0.1052	-253.296	-178.223	-146.484	-75.0732	-44.5557	-29.9072
							0.153	-0.06658	-0.06629	-0.10149	-0.10989	-0.10423	-0.04524																									0.1053	-254.517	-181.274	-146.484	-75.0732	-44.5557	-30.5176
							0.1531	-0.06724	-0.06811	-0.10016	-0.11106	-0.10309	-0.04458																									0.1054	-255.737	-180.054	-145.874	-75.6836	-46.9971	-28.6865
							0.1532	-0.06621	-0.06877	-0.09998	-0.11346	-0.10423	-0.0448																									0.1055	-255.127	-179.443	-143.433	-75.0732	-48.2178	-30.5176
							0.1533	-0.06709	-0.06724	-0.10025	-0.11229	-0.10224	-0.04494																									0.1056	-254.517	-175.781	-143.433	-77.5146	-43.9453	-29.2969
							0.1534	-0.06855	-0.06694	-0.0983	-0.10873	-0.10366	-0.04377																									0.1057	-254.517	-173.34	-145.264	-78.125	-43.9453	-28.6865
							0.1535	-0.06643	-0.0676	-0.10175	-0.10784	-0.10575	-0.04553																									0.1058	-253.906	-171.509	-147.705	-78.7354	-43.9453	-28.6865
							0.1536	-0.06424	-0.06724	-0.10149	-0.10921	-0.10461	-0.04648																									0.1059	-252.075	-172.119	-149.536	-79.9561	-45.166	-28.0762
							0.1537	-0.06505	-0.0687	-0.09963	-0.11161	-0.1029	-0.04648																									0.106	-249.634	-173.34	-151.367	-83.0078	-45.166	-29.2969
							0.1538	-0.06534	-0.06899	-0.09777	-0.11257	-0.10442	-0.04788																									0.1061	-249.023	-177.612	-154.419	-84.8389	-45.7764	-29.9072
							0.1539	-0.06636	-0.06607	-0.09839	-0.11133	-0.10385	-0.04773																									0.1062	-247.192	-178.833	-153.198	-83.0078	-45.7764	-26.8555
							0.154	-0.06709	-0.06548	-0.10193	-0.1103	-0.10518	-0.04267																									0.1063	-246.582	-177.612	-151.978	-80.5664	-43.9453	-27.4658
							0.1541	-0.06534	-0.06607	-0.10459	-0.10996	-0.10632	-0.04253																									0.1064	-245.972	-176.392	-149.536	-78.7354	-42.7246	-28.6865
							0.1542	-0.0668	-0.06811	-0.10352	-0.11092	-0.10451	-0.04311																									0.1065	-245.972	-177.612	-150.146	-76.2939	-42.1143	-28.6865
							0.1543	-0.06607	-0.06665	-0.10087	-0.11188	-0.10338	-0.04502																									0.1066	-247.192	-177.002	-151.367	-77.5146	-42.7246	-29.9072
							0.1544	-0.06256	-0.06497	-0.1006	-0.11119	-0.10357	-0.04641																									0.1067	-250.244	-175.171	-151.367	-76.2939	-45.166	-32.3486
							0.1545	-0.06351	-0.06753	-0.10051	-0.11147	-0.10205	-0.04626																									0.1068	-252.075	-175.781	-151.367	-75.6836	-43.335	-31.7383
							0.1546	-0.0649	-0.06753	-0.10025	-0.11154	-0.10233	-0.04626																									0.1069	-250.854	-175.781	-150.757	-76.2939	-44.5557	-31.1279
							0.1547	-0.06548	-0.06548	-0.10087	-0.1114	-0.10195	-0.04568																									0.107	-248.413	-177.612	-153.809	-79.3457	-45.166	-30.5176
							0.1548	-0.06592	-0.0649	-0.1014	-0.11085	-0.10091	-0.04362																									0.1071	-250.244	-178.833	-153.198	-81.1768	-48.2178	-30.5176
							0.1549	-0.06673	-0.06629	-0.10158	-0.11215	-0.10034	-0.04297																									0.1072	-249.023	-175.781	-151.978	-81.7871	-48.2178	-30.5176
							0.155	-0.06694	-0.06775	-0.10149	-0.11325	-0.09759	-0.0437																									0.1073	-249.023	-173.95	-148.926	-79.3457	-47.6074	-35.4004
							0.1551	-0.06629	-0.06651	-0.10175	-0.11325	-0.10034	-0.04663																									0.1074	-249.023	-172.729	-146.484	-79.9561	-46.9971	-34.79
							0.1552	-0.06439	-0.06665	-0.10069	-0.11215	-0.10423	-0.0467																									0.1075	-249.023	-172.729	-145.264	-81.1768	-46.3867	-32.3486
							0.1553	-0.06059	-0.06753	-0.10237	-0.11113	-0.1048	-0.04597																									0.1076	-250.854	-173.34	-145.264	-81.1768	-44.5557	-34.1797
							0.1554	-0.05833	-0.06782	-0.10406	-0.11078	-0.10376	-0.04472																									0.1077	-248.413	-173.95	-147.095	-79.9561	-45.166	-34.79
							0.1555	-0.05921	-0.0676	-0.10193	-0.11332	-0.10376	-0.04384																									0.1078	-245.972	-172.729	-149.536	-78.7354	-46.3867	-33.5693
							0.1556	-0.06023	-0.06724	-0.09989	-0.11558	-0.10044	-0.04421																									0.1079	-249.634	-172.729	-150.146	-78.125	-46.3867	-32.959
							0.1557	-0.06001	-0.06607	-0.09936	-0.11222	-0.10072	-0.04487																									0.108	-250.244	-172.729	-150.757	-81.7871	-43.335	-34.79
							0.1558	-0.06096	-0.06709	-0.09741	-0.10969	-0.10186	-0.04502																									0.1081	-249.634	-172.729	-149.536	-84.8389	-44.5557	-31.1279
							0.1559	-0.06103	-0.06767	-0.09653	-0.10893	-0.10138	-0.04458																									0.1082	-249.023	-172.119	-149.536	-84.8389	-45.166	-31.1279
							0.156	-0.06088	-0.06811	-0.09901	-0.10845	-0.10243	-0.04524																									0.1083	-249.023	-176.392	-148.926	-84.2285	-46.3867	-32.959
							0.1561	-0.06154	-0.06848	-0.09927	-0.10736	-0.10423	-0.04758																									0.1084	-247.803	-179.443	-148.315	-82.3975	-47.6074	-34.1797
							0.1562	-0.06096	-0.0668	-0.09839	-0.10839	-0.10252	-0.04634																									0.1085	-250.854	-181.274	-147.095	-81.1768	-49.4385	-36.6211
							0.1563	-0.05877	-0.066	-0.1006	-0.10976	-0.10091	-0.04406																									0.1086	-252.075	-181.274	-147.095	-79.3457	-48.8281	-37.2314
							0.1564	-0.06088	-0.06643	-0.10264	-0.10825	-0.1011	-0.04297																									0.1087	-252.075	-179.443	-147.095	-78.125	-50.0488	-36.6211
							0.1565	-0.0641	-0.06534	-0.09998	-0.10647	-0.10157	-0.04311																									0.1088	-254.517	-175.781	-146.484	-76.9043	-50.0488	-33.5693
							0.1566	-0.06344	-0.06563	-0.10025	-0.10428	-0.10157	-0.04384																									0.1089	-252.075	-175.781	-144.653	-78.125	-49.4385	-30.5176
							0.1567	-0.06161	-0.06767	-0.10228	-0.10263	-0.09901	-0.04531																									0.109	-250.854	-177.612	-142.212	-76.2939	-47.6074	-29.9072
							0.1568	-0.06293	-0.06709	-0.10388	-0.10489	-0.09788	-0.04516																									0.1091	-250.244	-173.95	-140.991	-76.9043	-46.9971	-31.7383
							0.1569	-0.06395	-0.06746	-0.10211	-0.10325	-0.09645	-0.04392																									0.1092	-250.244	-175.171	-140.991	-76.9043	-46.3867	-32.3486
							0.157	-0.06402	-0.0684	-0.09874	-0.10393	-0.09503	-0.04524																									0.1093	-250.854	-175.781	-140.381	-77.5146	-48.2178	-35.4004
							0.1571	-0.06264	-0.06892	-0.09839	-0.10599	-0.09816	-0.04641																									0.1094	-250.854	-178.833	-140.381	-77.5146	-48.2178	-34.1797
							0.1572	-0.06103	-0.06607	-0.09697	-0.10558	-0.10053	-0.04443																									0.1095	-249.634	-177.002	-141.602	-77.5146	-48.2178	-33.5693
							0.1573	-0.06286	-0.06694	-0.09697	-0.10448	-0.09844	-0.04245																									0.1096	-247.803	-175.171	-140.381	-77.5146	-48.8281	-33.5693
							0.1574	-0.06534	-0.06965	-0.09795	-0.10462	-0.09418	-0.04209																									0.1097	-246.582	-175.171	-141.602	-78.7354	-51.8799	-34.79
							0.1575	-0.06337	-0.06906	-0.0983	-0.10325	-0.09275	-0.04121																									0.1098	-245.361	-175.171	-141.602	-77.5146	-50.6592	-34.79
							0.1576	-0.06191	-0.06673	-0.09981	-0.10256	-0.09446	-0.0426																									0.1099	-242.92	-173.34	-142.822	-78.7354	-51.2695	-35.4004
							0.1577	-0.06264	-0.0676	-0.09927	-0.10359	-0.09702	-0.04443																									0.11	-242.92	-172.729	-142.822	-79.9561	-49.4385	-34.79
							0.1578	-0.06359	-0.0687	-0.09733	-0.10455	-0.09674	-0.04377																									0.1101	-243.53	-170.288	-143.433	-78.7354	-48.2178	-34.1797
							0.1579	-0.06453	-0.06957	-0.09901	-0.10612	-0.09626	-0.04406																									0.1102	-243.53	-167.847	-141.602	-76.2939	-47.6074	-33.5693
							0.158	-0.06519	-0.07096	-0.1014	-0.10448	-0.09731	-0.04634																									0.1103	-244.751	-168.457	-139.771	-75.6836	-47.6074	-32.959
							0.1581	-0.06556	-0.07016	-0.09927	-0.1053	-0.09854	-0.04626																									0.1104	-244.751	-166.016	-141.602	-73.2422	-48.8281	-29.9072
							0.1582	-0.06629	-0.06819	-0.09626	-0.10585	-0.09702	-0.04406																									0.1105	-245.361	-165.405	-142.212	-69.5801	-47.6074	-29.2969
							0.1583	-0.06767	-0.06986	-0.09644	-0.10503	-0.09882	-0.0456																									0.1106	-243.53	-167.236	-141.602	-70.8008	-46.9971	-29.9072
							0.1584	-0.06979	-0.0722	-0.09555	-0.10393	-0.10025	-0.04678																									0.1107	-243.53	-169.067	-143.433	-72.6318	-46.3867	-29.9072
							0.1585	-0.07074	-0.07074	-0.09803	-0.10428	-0.09769	-0.04612																									0.1108	-243.53	-170.898	-140.991	-72.0215	-48.8281	-33.5693
							0.1586	-0.06994	-0.07038	-0.09812	-0.10455	-0.0956	-0.04377																									0.1109	-246.582	-171.509	-139.16	-72.6318	-49.4385	-32.3486
							0.1587	-0.06921	-0.06913	-0.09671	-0.10571	-0.0975	-0.04348																									0.111	-248.413	-172.119	-141.602	-73.8525	-50.6592	-31.1279
							0.1588	-0.07016	-0.06724	-0.09529	-0.10537	-0.1011	-0.04421																									0.1111	-246.582	-170.288	-142.212	-73.8525	-50.6592	-30.5176
							0.1589	-0.07096	-0.06738	-0.0952	-0.10475	-0.0992	-0.04436																									0.1112	-241.699	-169.678	-144.653	-75.0732	-49.4385	-30.5176
							0.159	-0.06826	-0.06877	-0.09316	-0.10503	-0.09769	-0.04304																									0.1113	-240.479	-167.236	-146.484	-75.0732	-48.2178	-31.7383
							0.1591	-0.06359	-0.06979	-0.09361	-0.10469	-0.09731	-0.04355																									0.1114	-242.31	-164.795	-147.705	-75.0732	-46.3867	-30.5176
							0.1592	-0.06227	-0.06884	-0.09547	-0.10352	-0.09901	-0.04641																									0.1115	-244.751	-165.405	-147.095	-72.6318	-48.2178	-29.2969
							0.1593	-0.06395	-0.06877	-0.09733	-0.10373	-0.10044	-0.04678																									0.1116	-246.582	-166.016	-145.874	-72.0215	-50.0488	-31.1279
							0.1594	-0.06578	-0.07111	-0.10078	-0.10366	-0.09882	-0.04648																									0.1117	-245.972	-169.678	-143.433	-72.0215	-50.0488	-29.9072
							0.1595	-0.06453	-0.07059	-0.09857	-0.09907	-0.09304	-0.04795																									0.1118	-244.141	-170.288	-142.822	-73.2422	-49.4385	-29.2969
							0.1596	-0.06234	-0.06826	-0.09493	-0.0979	-0.09313	-0.04978																									0.1119	-241.089	-170.898	-139.771	-72.0215	-50.0488	-28.0762
							0.1597	-0.06125	-0.0684	-0.09485	-0.10099	-0.09664	-0.04744																									0.112	-239.868	-171.509	-140.381	-73.8525	-49.4385	-29.2969
							0.1598	-0.0611	-0.0684	-0.09573	-0.10167	-0.09759	-0.04619																									0.1121	-241.699	-172.119	-144.043	-73.2422	-51.8799	-29.2969
							0.1599	-0.0614	-0.06738	-0.0944	-0.09975	-0.09816	-0.04656																									0.1122	-242.92	-175.171	-144.653	-72.6318	-53.7109	-32.3486
							0.16	-0.06337	-0.06694	-0.09493	-0.1016	-0.09494	-0.0445																									0.1123	-242.92	-173.95	-145.874	-72.0215	-53.1006	-35.4004
							0.1601	-0.06563	-0.06651	-0.09511	-0.10318	-0.09181	-0.04406																									0.1124	-240.479	-173.95	-145.874	-71.4111	-50.6592	-34.79
							0.1602	-0.06475	-0.0676	-0.09502	-0.1027	-0.09513	-0.04472																									0.1125	-238.037	-172.729	-145.874	-73.2422	-50.6592	-31.7383
							0.1603	-0.06388	-0.06877	-0.09405	-0.10092	-0.09721	-0.04472																									0.1126	-236.816	-172.729	-144.653	-72.0215	-53.1006	-29.9072
							0.1604	-0.06315	-0.06884	-0.09334	-0.1001	-0.09389	-0.04458																									0.1127	-238.037	-170.898	-141.602	-72.6318	-51.8799	-32.959
							0.1605	-0.06205	-0.06702	-0.0944	-0.10119	-0.09769	-0.04663																									0.1128	-239.258	-167.847	-139.16	-72.0215	-51.8799	-33.5693
							0.1606	-0.06169	-0.06724	-0.09662	-0.10229	-0.09892	-0.04634																									0.1129	-239.868	-167.847	-140.381	-71.4111	-53.1006	-32.3486
							0.1607	-0.06125	-0.06957	-0.09635	-0.10263	-0.09693	-0.04524																									0.113	-240.479	-166.016	-140.991	-71.4111	-51.8799	-31.1279
							0.1608	-0.06037	-0.06789	-0.09485	-0.10222	-0.09788	-0.04612																									0.1131	-241.699	-168.457	-138.55	-70.8008	-48.2178	-31.1279
							0.1609	-0.05942	-0.06585	-0.09485	-0.1051	-0.09816	-0.04333																									0.1132	-242.31	-169.678	-138.55	-73.2422	-49.4385	-28.0762
							0.161	-0.06023	-0.06643	-0.09821	-0.10338	-0.09778	-0.04209																									0.1133	-241.699	-173.95	-136.719	-73.2422	-50.0488	-28.0762
							0.1611	-0.05811	-0.06826	-0.1014	-0.10119	-0.09901	-0.04436																									0.1134	-243.53	-174.561	-134.888	-76.9043	-53.1006	-30.5176
							0.1612	-0.05891	-0.06957	-0.09892	-0.10153	-0.09873	-0.04538																									0.1135	-244.751	-174.561	-136.108	-75.0732	-54.3213	-28.0762
							0.1613	-0.06161	-0.0684	-0.09529	-0.10236	-0.09626	-0.0456																									0.1136	-242.92	-175.781	-137.329	-77.5146	-53.1006	-29.2969
							0.1614	-0.06271	-0.06716	-0.09609	-0.10064	-0.09408	-0.04729																									0.1137	-241.699	-178.223	-135.498	-78.125	-53.1006	-31.7383
							0.1615	-0.063	-0.06819	-0.09653	-0.10023	-0.09598	-0.04788																									0.1138	-238.647	-178.223	-136.719	-76.9043	-53.7109	-31.7383
							0.1616	-0.06351	-0.06921	-0.09458	-0.10119	-0.09456	-0.04758																									0.1139	-238.037	-177.002	-139.16	-78.7354	-50.6592	-30.5176
							0.1617	-0.06563	-0.0695	-0.09591	-0.10256	-0.0937	-0.04678																									0.114	-238.647	-175.781	-140.991	-78.7354	-51.8799	-28.6865
							0.1618	-0.06556	-0.06986	-0.09511	-0.10195	-0.09209	-0.04678																									0.1141	-237.427	-175.781	-139.771	-79.3457	-50.0488	-30.5176
							0.1619	-0.06534	-0.06913	-0.09564	-0.09907	-0.09323	-0.04656																									0.1142	-239.258	-173.34	-140.991	-75.0732	-49.4385	-32.3486
							0.162	-0.06694	-0.06913	-0.09609	-0.09818	-0.09143	-0.04626																									0.1143	-239.868	-173.34	-137.939	-73.8525	-51.2695	-28.6865
							0.1621	-0.06709	-0.06833	-0.09343	-0.10064	-0.09266	-0.04597																									0.1144	-242.31	-174.561	-138.55	-73.8525	-53.1006	-27.4658
							0.1622	-0.06673	-0.06921	-0.09361	-0.10201	-0.09162	-0.04634																									0.1145	-242.31	-172.119	-137.329	-73.2422	-54.3213	-25.0244
							0.1623	-0.06519	-0.07008	-0.09219	-0.10023	-0.09475	-0.04487																									0.1146	-244.141	-171.509	-139.16	-72.6318	-53.7109	-27.4658
							0.1624	-0.06505	-0.06892	-0.09201	-0.09962	-0.09778	-0.04494																									0.1147	-240.479	-171.509	-139.16	-72.6318	-51.8799	-28.6865
							0.1625	-0.06563	-0.06848	-0.0952	-0.09873	-0.09588	-0.04678																									0.1148	-238.037	-170.288	-139.771	-70.1904	-51.2695	-28.0762
							0.1626	-0.06395	-0.06731	-0.09644	-0.0979	-0.09465	-0.04707																									0.1149	-238.037	-170.288	-139.771	-68.3594	-51.2695	-28.0762
							0.1627	-0.06439	-0.06665	-0.09653	-0.09825	-0.09351	-0.04707																									0.115	-237.427	-172.119	-137.939	-68.3594	-54.3213	-29.2969
							0.1628	-0.06446	-0.06767	-0.09387	-0.09797	-0.09513	-0.04641																									0.1151	-238.647	-173.34	-135.498	-70.8008	-55.542	-29.2969
							0.1629	-0.06395	-0.06811	-0.09609	-0.09694	-0.09674	-0.04421																									0.1152	-239.258	-173.34	-133.057	-72.6318	-57.373	-32.3486
							0.163	-0.06213	-0.06826	-0.09414	-0.09633	-0.09475	-0.04487																									0.1153	-238.647	-174.561	-133.667	-71.4111	-56.1523	-29.9072
							0.1631	-0.06388	-0.06636	-0.09192	-0.09722	-0.09607	-0.0456																									0.1154	-237.427	-173.95	-133.667	-71.4111	-53.1006	-28.0762
							0.1632	-0.06505	-0.06534	-0.09325	-0.09893	-0.0974	-0.0459																									0.1155	-240.479	-172.119	-130.615	-72.0215	-50.0488	-28.6865
							0.1633	-0.06475	-0.06702	-0.09299	-0.09736	-0.09844	-0.04494																									0.1156	-241.699	-172.729	-130.005	-72.0215	-50.0488	-28.0762
							0.1634	-0.06505	-0.06746	-0.09361	-0.09756	-0.09721	-0.04516																									0.1157	-239.258	-172.119	-132.446	-73.8525	-49.4385	-31.7383
							0.1635	-0.06359	-0.06607	-0.09361	-0.09722	-0.09541	-0.04597																									0.1158	-238.647	-173.34	-134.888	-72.0215	-50.6592	-36.0107
							0.1636	-0.06344	-0.06753	-0.09263	-0.09715	-0.09408	-0.04487																									0.1159	-238.037	-175.781	-137.939	-71.4111	-49.4385	-34.79
							0.1637	-0.06351	-0.06702	-0.09192	-0.09708	-0.09399	-0.04428																									0.116	-236.206	-177.002	-139.16	-69.5801	-50.0488	-32.959
							0.1638	-0.06307	-0.06541	-0.09237	-0.09749	-0.09446	-0.04392																									0.1161	-236.206	-175.171	-140.991	-70.8008	-48.2178	-34.1797
							0.1639	-0.06329	-0.06505	-0.0929	-0.09784	-0.0938	-0.04472																									0.1162	-234.985	-174.561	-141.602	-71.4111	-48.8281	-31.1279
							0.164	-0.06453	-0.06578	-0.09272	-0.09797	-0.09399	-0.04626																									0.1163	-234.375	-172.729	-141.602	-71.4111	-50.6592	-32.959
							0.1641	-0.0649	-0.06738	-0.09299	-0.09612	-0.08953	-0.04619																									0.1164	-234.375	-170.288	-141.602	-69.5801	-49.4385	-30.5176
							0.1642	-0.06432	-0.06738	-0.09272	-0.09681	-0.09228	-0.04568																									0.1165	-237.427	-169.067	-145.264	-70.8008	-48.8281	-30.5176
							0.1643	-0.06468	-0.0676	-0.09564	-0.09866	-0.09285	-0.04209																									0.1166	-241.699	-169.067	-144.653	-68.9697	-48.2178	-29.2969
							0.1644	-0.06329	-0.06643	-0.09644	-0.0977	-0.09048	-0.04121																									0.1167	-241.699	-169.067	-142.822	-68.9697	-49.4385	-31.1279
							0.1645	-0.06344	-0.06592	-0.09555	-0.09804	-0.09095	-0.04355																									0.1168	-242.92	-169.067	-141.602	-71.4111	-47.6074	-32.3486
							0.1646	-0.06461	-0.06694	-0.09343	-0.09866	-0.0955	-0.0445																									0.1169	-241.089	-172.119	-140.991	-72.0215	-49.4385	-32.959
							0.1647	-0.0638	-0.06797	-0.09272	-0.09852	-0.09674	-0.04304																									0.117	-241.089	-173.95	-140.991	-71.4111	-48.2178	-33.5693
							0.1648	-0.0649	-0.06658	-0.09263	-0.09818	-0.09636	-0.04377																									0.1171	-238.647	-170.288	-140.991	-72.0215	-50.0488	-33.5693
							0.1649	-0.06519	-0.06483	-0.09086	-0.09681	-0.0937	-0.04494																									0.1172	-239.258	-171.509	-142.822	-72.6318	-50.0488	-31.7383
							0.165	-0.0649	-0.06468	-0.09006	-0.09736	-0.09038	-0.04377																									0.1173	-237.427	-171.509	-139.16	-72.0215	-49.4385	-31.1279
							0.1651	-0.06585	-0.0657	-0.08909	-0.09825	-0.09171	-0.04055																									0.1174	-239.258	-170.288	-137.329	-68.9697	-49.4385	-31.1279
							0.1652	-0.06351	-0.06556	-0.08909	-0.09934	-0.09437	-0.04172																									0.1175	-236.206	-170.288	-136.108	-72.6318	-47.6074	-31.7383
							0.1653	-0.06088	-0.06548	-0.08936	-0.09893	-0.09342	-0.04297																									0.1176	-234.375	-170.898	-134.888	-72.6318	-49.4385	-32.3486
							0.1654	-0.06008	-0.06534	-0.08998	-0.09777	-0.09019	-0.04355																									0.1177	-233.154	-170.288	-136.108	-72.0215	-49.4385	-29.9072
							0.1655	-0.06103	-0.06658	-0.09015	-0.09585	-0.0882	-0.04443																									0.1178	-234.375	-170.288	-137.939	-73.8525	-51.2695	-32.3486
							0.1656	-0.0611	-0.06702	-0.08776	-0.09599	-0.09133	-0.04648																									0.1179	-234.985	-170.898	-138.55	-73.2422	-49.4385	-32.3486
							0.1657	-0.06307	-0.06702	-0.0898	-0.0979	-0.09456	-0.04656																									0.118	-235.596	-169.678	-139.16	-73.2422	-51.8799	-28.6865
							0.1658	-0.06315	-0.06731	-0.09228	-0.09681	-0.09503	-0.04509																									0.1181	-235.596	-166.016	-140.381	-72.0215	-50.6592	-28.0762
							0.1659	-0.06176	-0.06702	-0.09148	-0.09557	-0.09209	-0.04406																									0.1182	-234.375	-168.457	-140.991	-71.4111	-49.4385	-34.1797
							0.166	-0.05979	-0.06607	-0.09051	-0.09509	-0.08896	-0.0459																									0.1183	-238.037	-169.067	-140.991	-69.5801	-48.8281	-31.7383
							0.1661	-0.05833	-0.06563	-0.09068	-0.09448	-0.09076	-0.04648																									0.1184	-238.647	-171.509	-139.771	-71.4111	-46.3867	-28.6865
							0.1662	-0.05767	-0.06694	-0.0913	-0.09475	-0.09219	-0.04751																									0.1185	-239.258	-168.457	-140.381	-69.5801	-48.2178	-25.0244
							0.1663	-0.05716	-0.06811	-0.09095	-0.09475	-0.09	-0.04648																									0.1186	-238.037	-167.236	-139.16	-70.1904	-46.9971	-23.1934
							0.1664	-0.05994	-0.06651	-0.09033	-0.09283	-0.08858	-0.04487																									0.1187	-237.427	-166.016	-139.771	-70.1904	-48.2178	-23.8037
							0.1665	-0.0614	-0.06497	-0.08794	-0.09393	-0.09162	-0.04582																									0.1188	-236.206	-163.574	-140.381	-69.5801	-48.8281	-25.6348
							0.1666	-0.06118	-0.06424	-0.08696	-0.09503	-0.0919	-0.04604																									0.1189	-236.206	-161.743	-142.822	-68.3594	-50.6592	-26.8555
							0.1667	-0.06161	-0.06621	-0.08758	-0.09146	-0.09465	-0.04553																									0.119	-236.816	-159.912	-142.822	-65.918	-51.2695	-29.2969
							0.1668	-0.06023	-0.0687	-0.08794	-0.08975	-0.09427	-0.04428																									0.1191	-239.258	-159.302	-141.602	-68.3594	-50.0488	-27.4658
							0.1669	-0.05957	-0.06694	-0.08882	-0.09366	-0.09342	-0.0448																									0.1192	-238.647	-158.081	-144.043	-72.0215	-48.2178	-27.4658
							0.167	-0.06132	-0.06563	-0.08909	-0.0966	-0.09143	-0.04458																									0.1193	-240.479	-159.912	-145.264	-70.1904	-46.3867	-25.6348
							0.1671	-0.06059	-0.06694	-0.08998	-0.09612	-0.09095	-0.04414																									0.1194	-241.089	-159.912	-145.874	-67.749	-47.6074	-28.6865
							0.1672	-0.06198	-0.06855	-0.08918	-0.09619	-0.09285	-0.04509																									0.1195	-241.089	-159.912	-140.381	-65.3076	-48.2178	-30.5176
							0.1673	-0.06256	-0.07038	-0.08971	-0.09345	-0.09465	-0.0459																									0.1196	-236.206	-159.302	-139.771	-66.5283	-50.0488	-31.1279
							0.1674	-0.0614	-0.06935	-0.09086	-0.09119	-0.09664	-0.04604																									0.1197	-231.934	-161.133	-140.381	-70.1904	-49.4385	-29.2969
							0.1675	-0.06256	-0.0687	-0.09077	-0.09366	-0.09389	-0.04253																									0.1198	-230.103	-160.522	-142.212	-70.8008	-47.6074	-27.4658
							0.1676	-0.06088	-0.06709	-0.08953	-0.09605	-0.09076	-0.04172																									0.1199	-226.44	-162.354	-141.602	-69.5801	-46.9971	-26.2451
							0.1677	-0.05957	-0.0657	-0.08865	-0.09544	-0.08868	-0.04245																									0.12	-228.271	-161.743	-142.212	-68.9697	-48.8281	-26.8555
							0.1678	-0.05891	-0.06607	-0.08874	-0.09578	-0.09067	-0.04201																									0.1201	-229.492	-160.522	-140.381	-65.918	-48.2178	-29.2969
							0.1679	-0.06001	-0.06527	-0.09051	-0.09585	-0.09266	-0.04187																									0.1202	-230.103	-161.743	-141.602	-64.0869	-50.0488	-32.3486
							0.168	-0.06293	-0.06563	-0.0898	-0.09557	-0.09513	-0.04106																									0.1203	-231.323	-161.743	-142.212	-64.6973	-50.6592	-30.5176
							0.1681	-0.06227	-0.06789	-0.0882	-0.09962	-0.09275	-0.04106																									0.1204	-228.271	-165.405	-143.433	-64.0869	-49.4385	-31.7383
							0.1682	-0.06132	-0.0676	-0.08962	-0.099	-0.09162	-0.04362																									0.1205	-227.051	-164.185	-142.212	-66.5283	-49.4385	-29.2969
							0.1683	-0.06088	-0.06585	-0.09104	-0.09612	-0.09086	-0.04494																									0.1206	-225.22	-164.185	-141.602	-68.9697	-49.4385	-30.5176
							0.1684	-0.05986	-0.06607	-0.0906	-0.09605	-0.08981	-0.04597																									0.1207	-223.999	-162.964	-141.602	-70.8008	-50.0488	-29.9072
							0.1685	-0.06154	-0.06673	-0.09086	-0.09653	-0.09057	-0.0445																									0.1208	-225.83	-163.574	-139.771	-69.5801	-50.0488	-30.5176
							0.1686	-0.06096	-0.06592	-0.09237	-0.09516	-0.09427	-0.04289																									0.1209	-226.44	-164.795	-137.939	-66.5283	-50.0488	-30.5176
							0.1687	-0.06008	-0.06585	-0.08936	-0.09393	-0.09494	-0.04157																									0.121	-225.83	-165.405	-137.329	-64.0869	-47.6074	-27.4658
							0.1688	-0.05884	-0.06585	-0.08661	-0.09379	-0.09143	-0.04304																									0.1211	-225.83	-162.964	-136.108	-64.6973	-47.6074	-25.6348
							0.1689	-0.06176	-0.06556	-0.0898	-0.09304	-0.09067	-0.04428																									0.1212	-224.609	-159.302	-136.108	-66.5283	-48.2178	-25.6348
							0.169	-0.06497	-0.06512	-0.08856	-0.09331	-0.08991	-0.0426																									0.1213	-227.051	-161.133	-136.719	-68.3594	-46.9971	-25.0244
							0.1691	-0.06789	-0.06337	-0.08617	-0.09277	-0.09076	-0.04297																									0.1214	-227.661	-158.691	-139.16	-68.3594	-47.6074	-25.6348
							0.1692	-0.06848	-0.06315	-0.0836	-0.09331	-0.09285	-0.04201																									0.1215	-225.22	-159.912	-139.16	-70.1904	-47.6074	-29.2969
							0.1693	-0.06563	-0.06417	-0.08227	-0.09386	-0.09332	-0.04362																									0.1216	-225.83	-159.912	-136.719	-72.6318	-45.166	-26.2451
							0.1694	-0.06147	-0.066	-0.08342	-0.09448	-0.092	-0.04362																									0.1217	-227.661	-161.133	-133.057	-73.2422	-49.4385	-27.4658
							0.1695	-0.05994	-0.06621	-0.08794	-0.09283	-0.09086	-0.04179																									0.1218	-223.999	-163.574	-132.446	-72.0215	-51.2695	-28.6865
							0.1696	-0.06191	-0.0668	-0.0859	-0.09235	-0.08991	-0.04231																									0.1219	-223.389	-166.016	-133.667	-72.0215	-50.6592	-29.9072
							0.1697	-0.06125	-0.06578	-0.08236	-0.09345	-0.09048	-0.04355																									0.122	-223.389	-164.795	-133.667	-72.0215	-51.8799	-30.5176
							0.1698	-0.06008	-0.06344	-0.08386	-0.09023	-0.09427	-0.04443																									0.1221	-223.389	-164.185	-134.277	-71.4111	-49.4385	-31.7383
							0.1699	-0.05942	-0.06432	-0.08812	-0.09057	-0.09702	-0.04465																									0.1222	-224.609	-161.743	-134.888	-69.5801	-47.6074	-30.5176
							0.17	-0.0611	-0.06614	-0.08865	-0.09331	-0.09541	-0.0437																									0.1223	-224.609	-159.912	-135.498	-70.1904	-50.0488	-27.4658
							0.1701	-0.06169	-0.06753	-0.08812	-0.0942	-0.09342	-0.04245																									0.1224	-223.999	-159.302	-133.667	-72.6318	-50.0488	-26.8555
							0.1702	-0.06191	-0.06716	-0.0882	-0.09537	-0.09475	-0.0426																									0.1225	-224.609	-156.86	-133.057	-71.4111	-48.8281	-26.8555
							0.1703	-0.05928	-0.06673	-0.08661	-0.09571	-0.09304	-0.04084																									0.1226	-225.83	-158.081	-131.226	-69.5801	-48.2178	-26.2451
							0.1704	-0.06169	-0.06585	-0.0882	-0.09509	-0.09389	-0.03901																									0.1227	-224.609	-158.081	-133.057	-70.1904	-50.6592	-26.2451
							0.1705	-0.06242	-0.06621	-0.09122	-0.0942	-0.09475	-0.0393																									0.1228	-223.999	-159.912	-133.667	-68.3594	-51.8799	-25.0244
							0.1706	-0.06023	-0.06585	-0.09325	-0.09352	-0.09067	-0.04267																									0.1229	-226.44	-160.522	-134.888	-67.749	-48.2178	-24.4141
							0.1707	-0.05884	-0.06468	-0.09148	-0.09277	-0.09304	-0.04465																									0.123	-223.999	-158.691	-134.888	-70.1904	-48.2178	-26.2451
							0.1708	-0.05745	-0.06534	-0.09122	-0.09153	-0.09664	-0.0448																									0.1231	-223.389	-156.86	-137.329	-72.6318	-47.6074	-27.4658
							0.1709	-0.0568	-0.06782	-0.09192	-0.09208	-0.09456	-0.04231																									0.1232	-223.999	-156.25	-136.108	-73.8525	-45.166	-28.0762
							0.171	-0.05884	-0.06694	-0.09201	-0.09064	-0.09313	-0.04121																									0.1233	-224.609	-153.809	-134.277	-72.6318	-44.5557	-27.4658
							0.1711	-0.06088	-0.06556	-0.09015	-0.09126	-0.09351	-0.04245																									0.1234	-223.389	-154.419	-133.667	-68.9697	-47.6074	-25.6348
							0.1712	-0.06183	-0.06453	-0.08758	-0.09105	-0.09351	-0.04201																									0.1235	-222.778	-155.64	-131.836	-70.8008	-46.9971	-28.0762
							0.1713	-0.05957	-0.06395	-0.08891	-0.08893	-0.09342	-0.04099																									0.1236	-222.778	-157.471	-130.615	-69.5801	-46.3867	-29.2969
							0.1714	-0.05665	-0.06395	-0.08962	-0.09071	-0.09133	-0.04209																									0.1237	-221.558	-156.25	-131.836	-69.5801	-47.6074	-29.9072
							0.1715	-0.05672	-0.06417	-0.09051	-0.09098	-0.09247	-0.04275																									0.1238	-223.389	-156.25	-133.667	-69.5801	-46.3867	-31.1279
							0.1716	-0.05855	-0.06468	-0.08865	-0.08948	-0.09408	-0.0434																									0.1239	-223.999	-159.912	-135.498	-70.8008	-45.166	-30.5176
							0.1717	-0.0595	-0.0657	-0.08661	-0.08838	-0.09361	-0.04384																									0.124	-225.83	-158.081	-134.888	-70.8008	-45.7764	-28.0762
							0.1718	-0.06052	-0.06402	-0.08767	-0.08927	-0.09475	-0.04135																									0.1241	-225.83	-158.081	-136.108	-70.8008	-45.7764	-26.8555
							0.1719	-0.06103	-0.06388	-0.08927	-0.09085	-0.09361	-0.04091																									0.1242	-225.22	-157.471	-136.719	-70.8008	-47.6074	-28.0762
							0.172	-0.05906	-0.06227	-0.08909	-0.09139	-0.09105	-0.04187																									0.1243	-222.778	-157.471	-134.277	-71.4111	-46.9971	-31.1279
							0.1721	-0.05818	-0.06359	-0.08927	-0.089	-0.09389	-0.04238																									0.1244	-223.389	-156.25	-134.888	-70.8008	-47.6074	-30.5176
							0.1722	-0.05775	-0.06512	-0.08856	-0.08831	-0.0937	-0.04099																									0.1245	-222.778	-156.25	-134.277	-72.0215	-49.4385	-28.6865
							0.1723	-0.05716	-0.06497	-0.0875	-0.08996	-0.09162	-0.04099																									0.1246	-222.168	-155.64	-136.108	-72.6318	-47.6074	-28.6865
							0.1724	-0.05614	-0.06563	-0.09051	-0.08968	-0.09351	-0.0426																									0.1247	-225.83	-156.25	-135.498	-71.4111	-45.166	-30.5176
							0.1725	-0.05512	-0.06548	-0.08944	-0.08907	-0.09456	-0.04304																									0.1248	-225.83	-154.419	-134.277	-71.4111	-44.5557	-30.5176
							0.1726	-0.05629	-0.06673	-0.08608	-0.08941	-0.09143	-0.0426																									0.1249	-225.22	-157.471	-134.888	-70.8008	-46.3867	-28.6865
							0.1727	-0.0584	-0.06512	-0.08555	-0.08955	-0.08792	-0.04209																									0.125	-225.22	-156.25	-134.888	-70.8008	-43.335	-26.8555
							0.1728	-0.05935	-0.06373	-0.0882	-0.08838	-0.0883	-0.04018																									0.1251	-222.168	-158.081	-136.108	-70.8008	-43.9453	-26.2451
							0.1729	-0.05753	-0.0649	-0.08962	-0.08639	-0.09181	-0.04084																									0.1252	-220.947	-157.471	-136.108	-70.1904	-43.9453	-29.2969
							0.173	-0.05687	-0.06592	-0.09042	-0.08639	-0.09171	-0.04209																									0.1253	-221.558	-155.029	-136.719	-71.4111	-43.9453	-28.6865
							0.1731	-0.05745	-0.06402	-0.09192	-0.08578	-0.08915	-0.04187																									0.1254	-221.558	-153.809	-132.446	-71.4111	-40.8936	-29.9072
							0.1732	-0.05636	-0.06402	-0.09024	-0.08626	-0.09048	-0.04304																									0.1255	-222.168	-154.419	-130.005	-73.8525	-43.9453	-27.4658
							0.1733	-0.05534	-0.06234	-0.09068	-0.08482	-0.09219	-0.04267																									0.1256	-220.337	-155.029	-133.057	-73.8525	-45.7764	-27.4658
							0.1734	-0.05446	-0.06081	-0.08918	-0.08269	-0.08972	-0.04348																									0.1257	-217.285	-153.198	-135.498	-73.2422	-43.9453	-29.9072
							0.1735	-0.0538	-0.05994	-0.08794	-0.08331	-0.08962	-0.04384																									0.1258	-217.285	-154.419	-140.381	-72.0215	-46.3867	-31.1279
							0.1736	-0.05519	-0.06023	-0.08829	-0.08701	-0.08868	-0.0426																									0.1259	-218.506	-152.588	-140.381	-71.4111	-49.4385	-31.7383
							0.1737	-0.05512	-0.06205	-0.08936	-0.08639	-0.08839	-0.03937																									0.126	-221.558	-152.588	-138.55	-72.6318	-48.8281	-30.5176
							0.1738	-0.05439	-0.06293	-0.08829	-0.08667	-0.08782	-0.03864																									0.1261	-224.609	-152.588	-137.329	-73.8525	-45.7764	-29.2969
							0.1739	-0.05337	-0.06213	-0.08714	-0.08653	-0.08763	-0.04069																									0.1262	-224.609	-154.419	-135.498	-74.4629	-45.166	-29.2969
							0.174	-0.05402	-0.06213	-0.08351	-0.0842	-0.08536	-0.04143																									0.1263	-224.609	-153.198	-133.057	-74.4629	-44.5557	-30.5176
							0.1741	-0.05512	-0.0614	-0.08316	-0.08441	-0.08697	-0.04179																									0.1264	-221.558	-153.198	-133.667	-76.9043	-46.3867	-32.3486
							0.1742	-0.05446	-0.06067	-0.08617	-0.08365	-0.08782	-0.04209																									0.1265	-222.778	-152.588	-136.108	-75.6836	-43.335	-32.959
							0.1743	-0.05212	-0.05972	-0.08608	-0.08413	-0.08659	-0.04245																									0.1266	-226.44	-150.757	-138.55	-75.0732	-44.5557	-32.3486
							0.1744	-0.05307	-0.06059	-0.0859	-0.08619	-0.08631	-0.04179																									0.1267	-228.271	-150.757	-140.991	-74.4629	-46.3867	-30.5176
							0.1745	-0.05504	-0.06213	-0.0867	-0.08776	-0.08716	-0.04113																									0.1268	-228.882	-150.757	-144.653	-72.6318	-44.5557	-31.7383
							0.1746	-0.05475	-0.06176	-0.08493	-0.08653	-0.08612	-0.04113																									0.1269	-226.44	-149.536	-142.822	-72.6318	-46.3867	-31.7383
							0.1747	-0.05431	-0.0622	-0.08572	-0.08543	-0.08299	-0.04011																									0.127	-224.609	-151.367	-143.433	-72.0215	-43.335	-31.1279
							0.1748	-0.0541	-0.06059	-0.08688	-0.08612	-0.08431	-0.03915																									0.1271	-223.389	-150.757	-143.433	-70.1904	-44.5557	-30.5176
							0.1749	-0.05431	-0.05899	-0.08493	-0.08701	-0.08583	-0.04194																									0.1272	-220.947	-151.367	-141.602	-72.0215	-43.335	-29.9072
							0.175	-0.05534	-0.06037	-0.08307	-0.08626	-0.08526	-0.04282																									0.1273	-221.558	-152.588	-139.771	-70.8008	-43.9453	-29.9072
							0.1751	-0.05548	-0.06161	-0.08271	-0.08434	-0.08659	-0.04099																									0.1274	-220.947	-153.809	-139.16	-72.0215	-45.166	-28.6865
							0.1752	-0.05468	-0.06059	-0.08298	-0.08276	-0.08545	-0.03967																									0.1275	-220.947	-156.25	-137.939	-72.6318	-46.9971	-29.2969
							0.1753	-0.05395	-0.06023	-0.0859	-0.08441	-0.08801	-0.04011																									0.1276	-220.947	-154.419	-139.16	-73.8525	-46.3867	-28.6865
							0.1754	-0.05453	-0.06132	-0.08847	-0.08626	-0.09	-0.04106																									0.1277	-219.727	-153.198	-140.381	-73.8525	-43.335	-29.2969
							0.1755	-0.05358	-0.06154	-0.08794	-0.08502	-0.09086	-0.03989																									0.1278	-219.727	-153.198	-140.381	-74.4629	-42.7246	-29.9072
							0.1756	-0.05395	-0.0622	-0.08812	-0.08619	-0.09086	-0.03864																									0.1279	-220.947	-152.588	-140.381	-73.2422	-41.5039	-28.6865
							0.1757	-0.05526	-0.0638	-0.08909	-0.08763	-0.0901	-0.0393																									0.128	-220.337	-153.809	-140.991	-75.6836	-40.8936	-28.6865
							0.1758	-0.05351	-0.06191	-0.08838	-0.08626	-0.08943	-0.03857																									0.1281	-219.116	-153.809	-137.939	-73.8525	-42.7246	-31.1279
							0.1759	-0.05322	-0.06067	-0.08856	-0.08448	-0.08839	-0.03769																									0.1282	-217.896	-153.198	-138.55	-74.4629	-45.166	-34.1797
							0.176	-0.05483	-0.06067	-0.08696	-0.08317	-0.08593	-0.03725																									0.1283	-217.285	-154.419	-136.719	-73.8525	-45.166	-33.5693
							0.1761	-0.05592	-0.05994	-0.08643	-0.0842	-0.08716	-0.03893																									0.1284	-217.285	-155.029	-137.329	-73.2422	-47.6074	-34.1797
							0.1762	-0.05556	-0.05935	-0.08608	-0.08674	-0.09105	-0.03908																									0.1285	-214.844	-158.081	-137.329	-73.8525	-50.0488	-33.5693
							0.1763	-0.05468	-0.06052	-0.08767	-0.08817	-0.09124	-0.03835																									0.1286	-214.844	-159.302	-137.939	-76.9043	-47.6074	-32.959
							0.1764	-0.0549	-0.06125	-0.08599	-0.0868	-0.08934	-0.03959																									0.1287	-217.285	-159.302	-139.16	-76.9043	-50.6592	-31.7383
							0.1765	-0.05402	-0.06205	-0.08484	-0.08591	-0.0883	-0.03945																									0.1288	-217.896	-158.691	-135.498	-77.5146	-48.2178	-34.1797
							0.1766	-0.05431	-0.06337	-0.08608	-0.08509	-0.08621	-0.03886																									0.1289	-217.896	-155.64	-135.498	-76.2939	-48.2178	-33.5693
							0.1767	-0.05475	-0.06286	-0.08688	-0.08516	-0.08659	-0.04077																									0.129	-218.506	-155.64	-133.667	-72.0215	-46.9971	-33.5693
							0.1768	-0.0538	-0.06198	-0.08502	-0.08543	-0.08906	-0.04172																									0.1291	-217.285	-153.198	-131.836	-73.8525	-49.4385	-34.79
							0.1769	-0.05395	-0.06234	-0.08262	-0.08701	-0.08773	-0.04113																									0.1292	-218.506	-155.64	-130.005	-72.0215	-46.9971	-34.79
							0.177	-0.05804	-0.06373	-0.08324	-0.09064	-0.08792	-0.03996																									0.1293	-218.506	-158.691	-132.446	-72.6318	-45.7764	-36.0107
							0.1771	-0.05687	-0.06359	-0.08696	-0.09105	-0.09219	-0.03967																									0.1294	-219.116	-160.522	-130.615	-75.6836	-45.166	-35.4004
							0.1772	-0.05592	-0.06432	-0.0875	-0.09064	-0.09266	-0.04025																									0.1295	-219.116	-158.691	-130.005	-75.6836	-46.3867	-34.79
							0.1773	-0.05738	-0.0649	-0.08634	-0.08701	-0.09057	-0.03981																									0.1296	-220.947	-155.64	-131.226	-74.4629	-43.335	-31.7383
							0.1774	-0.05541	-0.0649	-0.08652	-0.08585	-0.09057	-0.03959																									0.1297	-222.778	-156.25	-130.615	-72.6318	-44.5557	-30.5176
							0.1775	-0.0549	-0.06373	-0.0844	-0.08879	-0.08962	-0.03923																									0.1298	-223.389	-155.029	-131.836	-70.8008	-45.166	-29.9072
							0.1776	-0.05599	-0.06227	-0.08209	-0.08886	-0.08849	-0.0382																									0.1299	-223.389	-153.809	-132.446	-67.1387	-47.6074	-31.7383
							0.1777	-0.05643	-0.06198	-0.08227	-0.08811	-0.08782	-0.03783																									0.13	-220.947	-155.64	-130.615	-68.3594	-47.6074	-32.959
							0.1778	-0.05519	-0.063	-0.08608	-0.08824	-0.08649	-0.04172																									0.1301	-222.168	-157.471	-128.174	-69.5801	-47.6074	-34.79
							0.1779	-0.05351	-0.06395	-0.0859	-0.08776	-0.08811	-0.04238																									0.1302	-222.778	-155.029	-126.343	-71.4111	-45.7764	-32.3486
							0.178	-0.05388	-0.06329	-0.0836	-0.08913	-0.09076	-0.04055																									0.1303	-222.778	-153.198	-126.953	-72.0215	-45.166	-29.9072
							0.1781	-0.05534	-0.06271	-0.08271	-0.0879	-0.08877	-0.03886																									0.1304	-220.337	-150.757	-130.615	-73.8525	-45.166	-30.5176
							0.1782	-0.05556	-0.06337	-0.08626	-0.08701	-0.08308	-0.03967																									0.1305	-219.116	-149.536	-129.395	-72.0215	-45.7764	-34.1797
							0.1783	-0.05548	-0.06432	-0.0875	-0.08715	-0.08232	-0.04209																									0.1306	-217.896	-151.978	-130.005	-70.8008	-46.9971	-35.4004
							0.1784	-0.05563	-0.06432	-0.08785	-0.08804	-0.08706	-0.04165																									0.1307	-219.116	-156.25	-130.005	-70.1904	-47.6074	-36.0107
							0.1785	-0.05658	-0.06417	-0.08776	-0.08626	-0.08925	-0.04135																									0.1308	-218.506	-155.64	-130.615	-68.9697	-47.6074	-36.0107
							0.1786	-0.05483	-0.0638	-0.0898	-0.08509	-0.08811	-0.0426																									0.1309	-220.947	-154.419	-133.667	-68.9697	-47.6074	-34.79
							0.1787	-0.05344	-0.06213	-0.09228	-0.08646	-0.08602	-0.04231																									0.131	-221.558	-153.809	-134.277	-72.6318	-47.6074	-33.5693
							0.1788	-0.05234	-0.06147	-0.09113	-0.08646	-0.0883	-0.0393																									0.1311	-220.947	-153.198	-134.888	-73.8525	-46.9971	-31.1279
							0.1789	-0.05307	-0.06081	-0.09033	-0.08639	-0.08687	-0.03739																									0.1312	-221.558	-153.809	-136.108	-75.6836	-48.8281	-28.0762
							0.179	-0.05453	-0.06008	-0.09033	-0.08667	-0.08498	-0.03747																									0.1313	-219.116	-153.809	-134.888	-76.2939	-51.2695	-28.0762
							0.1791	-0.05388	-0.06067	-0.08865	-0.08886	-0.08488	-0.03908																									0.1314	-223.999	-153.809	-134.277	-73.8525	-50.0488	-27.4658
							0.1792	-0.05227	-0.06213	-0.08617	-0.09002	-0.08374	-0.04011																									0.1315	-223.389	-153.809	-133.057	-68.3594	-50.6592	-31.7383
							0.1793	-0.05337	-0.06198	-0.08812	-0.08968	-0.08469	-0.04099																									0.1316	-222.778	-154.419	-133.057	-68.3594	-50.6592	-30.5176
							0.1794	-0.05475	-0.06286	-0.09219	-0.08694	-0.08602	-0.0415																									0.1317	-220.337	-154.419	-133.667	-68.9697	-51.2695	-31.1279
							0.1795	-0.05358	-0.06446	-0.09077	-0.08352	-0.08336	-0.04165																									0.1318	-219.116	-154.419	-130.615	-70.8008	-51.8799	-31.1279
							0.1796	-0.053	-0.06359	-0.08608	-0.08324	-0.08583	-0.04216																									0.1319	-219.727	-155.029	-128.174	-69.5801	-50.6592	-29.9072
							0.1797	-0.05475	-0.06359	-0.08572	-0.08502	-0.08526	-0.03945																									0.132	-220.947	-156.86	-128.784	-71.4111	-49.4385	-31.7383
							0.1798	-0.05446	-0.06373	-0.08679	-0.08646	-0.08536	-0.03901																									0.1321	-220.337	-156.25	-128.174	-70.1904	-51.2695	-31.1279
							0.1799	-0.05227	-0.06388	-0.0844	-0.08674	-0.08668	-0.03945																									0.1322	-219.727	-153.198	-127.563	-70.1904	-53.7109	-32.959
							0.18	-0.05191	-0.06453	-0.08493	-0.08509	-0.08469	-0.04018																									0.1323	-219.727	-150.757	-129.395	-68.9697	-54.9316	-32.3486
							0.1801	-0.05183	-0.06505	-0.08891	-0.08379	-0.08412	-0.03901																									0.1324	-222.168	-150.757	-131.226	-66.5283	-52.4902	-33.5693
							0.1802	-0.053	-0.06205	-0.09113	-0.08084	-0.08593	-0.03725																									0.1325	-221.558	-150.146	-135.498	-67.1387	-51.8799	-32.959
							0.1803	-0.05446	-0.06271	-0.0898	-0.08091	-0.08213	-0.03849																									0.1326	-224.609	-151.978	-139.16	-66.5283	-51.8799	-32.959
							0.1804	-0.05497	-0.06315	-0.08971	-0.0816	-0.08061	-0.03952																									0.1327	-225.22	-153.198	-138.55	-70.1904	-51.8799	-35.4004
							0.1805	-0.0568	-0.06286	-0.08723	-0.08352	-0.08242	-0.04077																									0.1328	-224.609	-152.588	-136.719	-70.8008	-51.2695	-34.1797
							0.1806	-0.0584	-0.06074	-0.08422	-0.08427	-0.08545	-0.04091																									0.1329	-224.609	-154.419	-135.498	-72.0215	-51.8799	-32.3486
							0.1807	-0.05738	-0.06103	-0.08634	-0.08263	-0.08536	-0.04055																									0.133	-223.999	-153.198	-134.277	-70.8008	-51.2695	-29.9072
							0.1808	-0.05453	-0.06351	-0.08581	-0.08208	-0.08393	-0.0404																									0.1331	-220.337	-151.978	-133.667	-70.1904	-50.0488	-27.4658
							0.1809	-0.05424	-0.06402	-0.08395	-0.08263	-0.08204	-0.03857																									0.1332	-217.285	-155.64	-133.667	-68.3594	-52.4902	-28.0762
							0.181	-0.05519	-0.06366	-0.08298	-0.08242	-0.08109	-0.03967																									0.1333	-215.454	-153.198	-131.226	-68.3594	-53.1006	-29.9072
							0.1811	-0.05548	-0.06278	-0.08448	-0.08208	-0.08251	-0.03886																									0.1334	-218.506	-153.198	-131.226	-68.3594	-51.2695	-31.1279
							0.1812	-0.05337	-0.06183	-0.08404	-0.08269	-0.08147	-0.03871																									0.1335	-220.337	-154.419	-131.836	-68.3594	-54.9316	-31.7383
							0.1813	-0.0522	-0.06176	-0.08316	-0.08352	-0.08355	-0.03908																									0.1336	-219.727	-155.029	-131.836	-70.1904	-56.7627	-31.7383
							0.1814	-0.05431	-0.06205	-0.08493	-0.08249	-0.08251	-0.03857																									0.1337	-220.337	-153.809	-130.005	-72.0215	-56.7627	-29.9072
							0.1815	-0.05526	-0.06227	-0.08528	-0.08153	-0.08327	-0.03857																									0.1338	-217.896	-154.419	-128.784	-70.1904	-54.3213	-27.4658
							0.1816	-0.05599	-0.06205	-0.08386	-0.08283	-0.08175	-0.0382																									0.1339	-213.623	-153.198	-127.563	-69.5801	-56.1523	-28.0762
							0.1817	-0.05548	-0.06213	-0.08236	-0.08043	-0.08109	-0.03842																									0.134	-215.454	-154.419	-127.563	-69.5801	-54.9316	-28.0762
							0.1818	-0.05461	-0.06096	-0.08236	-0.08016	-0.08204	-0.03974																									0.1341	-217.285	-156.25	-128.784	-68.9697	-53.1006	-31.1279
							0.1819	-0.05264	-0.05833	-0.08431	-0.08242	-0.08061	-0.03981																									0.1342	-215.454	-156.25	-129.395	-70.1904	-51.8799	-29.9072
							0.182	-0.05132	-0.05767	-0.08236	-0.08119	-0.0808	-0.03945																									0.1343	-216.064	-155.029	-131.836	-71.4111	-49.4385	-29.9072
							0.1821	-0.05183	-0.06001	-0.08209	-0.0805	-0.08061	-0.03827																									0.1344	-215.454	-155.64	-133.057	-72.0215	-50.0488	-29.9072
							0.1822	-0.05191	-0.06191	-0.08262	-0.07934	-0.08289	-0.03981																									0.1345	-215.454	-156.25	-136.719	-72.0215	-50.0488	-31.7383
							0.1823	-0.05183	-0.06242	-0.0813	-0.07961	-0.08014	-0.04069																									0.1346	-217.285	-158.691	-137.329	-69.5801	-51.8799	-34.79
							0.1824	-0.05293	-0.06351	-0.08236	-0.07975	-0.07625	-0.04084																									0.1347	-216.064	-159.912	-136.719	-70.8008	-54.9316	-31.1279
							0.1825	-0.05337	-0.06227	-0.08466	-0.07954	-0.07663	-0.03952																									0.1348	-216.064	-159.302	-134.277	-70.1904	-52.4902	-31.1279
							0.1826	-0.05278	-0.06001	-0.08626	-0.08057	-0.07862	-0.04172																									0.1349	-211.792	-158.081	-136.108	-70.8008	-49.4385	-29.2969
							0.1827	-0.05366	-0.05979	-0.08466	-0.07886	-0.07948	-0.04238																									0.135	-210.571	-156.86	-136.108	-69.5801	-49.4385	-31.1279
							0.1828	-0.05373	-0.06118	-0.08183	-0.07769	-0.07881	-0.04121																									0.1351	-208.74	-155.029	-136.719	-70.1904	-48.8281	-34.1797
							0.1829	-0.05424	-0.06096	-0.0828	-0.0781	-0.08403	-0.03967																									0.1352	-208.74	-152.588	-137.329	-69.5801	-50.0488	-32.3486
							0.183	-0.05468	-0.05928	-0.08484	-0.08002	-0.08564	-0.03952																									0.1353	-209.961	-151.978	-135.498	-69.5801	-49.4385	-31.7383
							0.1831	-0.05556	-0.06001	-0.08369	-0.08078	-0.08355	-0.04033																									0.1354	-211.182	-151.367	-134.277	-68.3594	-50.0488	-32.3486
							0.1832	-0.05599	-0.05972	-0.08085	-0.08228	-0.08204	-0.04025																									0.1355	-209.961	-153.809	-130.005	-68.9697	-50.0488	-31.1279
							0.1833	-0.05804	-0.0611	-0.0805	-0.08228	-0.08289	-0.03835																									0.1356	-208.74	-159.302	-127.563	-68.9697	-50.0488	-32.959
							0.1834	-0.05848	-0.06103	-0.08174	-0.0816	-0.08602	-0.03974																									0.1357	-208.74	-159.912	-125.122	-68.3594	-50.0488	-32.959
							0.1835	-0.05702	-0.06081	-0.07988	-0.08269	-0.08469	-0.03967																									0.1358	-205.078	-157.471	-125.122	-68.9697	-49.4385	-31.7383
							0.1836	-0.05417	-0.0622	-0.07864	-0.08283	-0.0828	-0.03783																									0.1359	-206.909	-158.081	-123.291	-67.749	-49.4385	-32.3486
							0.1837	-0.05417	-0.06059	-0.07767	-0.08256	-0.07597	-0.03981																									0.136	-208.74	-159.302	-125.732	-66.5283	-48.2178	-33.5693
							0.1838	-0.05526	-0.05877	-0.07997	-0.08263	-0.07616	-0.04201																									0.1361	-209.961	-156.86	-125.122	-66.5283	-48.8281	-29.2969
							0.1839	-0.05614	-0.05869	-0.08068	-0.08352	-0.08327	-0.04194																									0.1362	-210.571	-155.029	-123.901	-65.3076	-50.0488	-30.5176
							0.184	-0.05716	-0.0603	-0.08139	-0.08126	-0.08517	-0.04209																									0.1363	-213.623	-153.809	-124.512	-64.0869	-50.6592	-31.1279
							0.1841	-0.05826	-0.06388	-0.07979	-0.08002	-0.08431	-0.04318																									0.1364	-213.623	-154.419	-123.901	-64.0869	-51.2695	-32.3486
							0.1842	-0.05672	-0.06505	-0.07846	-0.08201	-0.08355	-0.0437																									0.1365	-211.792	-153.198	-125.122	-62.8662	-50.6592	-32.959
							0.1843	-0.05716	-0.06256	-0.07837	-0.08352	-0.08336	-0.04267																									0.1366	-212.402	-153.809	-124.512	-63.4766	-49.4385	-32.959
							0.1844	-0.05899	-0.06234	-0.07829	-0.08482	-0.08517	-0.04047																									0.1367	-212.402	-154.419	-126.343	-65.3076	-50.0488	-32.959
							0.1845	-0.05986	-0.06402	-0.07811	-0.084	-0.08488	-0.03996																									0.1368	-212.402	-154.419	-123.901	-62.8662	-48.8281	-33.5693
							0.1846	-0.05826	-0.06359	-0.07917	-0.08345	-0.08071	-0.04231																									0.1369	-211.182	-155.64	-121.46	-65.3076	-46.3867	-32.959
							0.1847	-0.05884	-0.06183	-0.0782	-0.08263	-0.08242	-0.04333																									0.137	-211.182	-152.588	-124.512	-64.0869	-45.166	-31.1279
							0.1848	-0.05986	-0.06213	-0.07651	-0.08372	-0.0827	-0.04253																									0.1371	-207.52	-152.588	-126.953	-64.6973	-47.6074	-30.5176
							0.1849	-0.06023	-0.06293	-0.07758	-0.08434	-0.08099	-0.04275																									0.1372	-205.688	-150.757	-128.784	-66.5283	-46.3867	-31.1279
							0.185	-0.0584	-0.06242	-0.08147	-0.08283	-0.08014	-0.04326																									0.1373	-205.078	-149.536	-130.615	-67.749	-48.8281	-28.0762
							0.1851	-0.05665	-0.06344	-0.08139	-0.084	-0.08118	-0.04421																									0.1374	-206.299	-150.757	-131.226	-69.5801	-48.8281	-27.4658
							0.1852	-0.05709	-0.06081	-0.07917	-0.08249	-0.08109	-0.04384																									0.1375	-207.52	-154.419	-130.005	-71.4111	-47.6074	-28.0762
							0.1853	-0.05694	-0.06015	-0.07864	-0.07968	-0.08061	-0.04077																									0.1376	-209.961	-155.029	-128.174	-68.9697	-46.3867	-25.6348
							0.1854	-0.05577	-0.06088	-0.08006	-0.08009	-0.07824	-0.03959																									0.1377	-208.74	-154.419	-128.784	-68.9697	-45.166	-26.8555
							0.1855	-0.05585	-0.0611	-0.08006	-0.07906	-0.07843	-0.03974																									0.1378	-208.13	-153.809	-126.953	-67.1387	-45.7764	-27.4658
							0.1856	-0.0557	-0.06103	-0.08023	-0.07797	-0.08109	-0.04055																									0.1379	-210.571	-151.367	-123.901	-65.918	-47.6074	-27.4658
							0.1857	-0.05636	-0.06067	-0.08174	-0.07714	-0.08223	-0.04135																									0.138	-209.961	-151.367	-125.122	-64.0869	-46.3867	-30.5176
							0.1858	-0.05826	-0.0603	-0.07953	-0.07646	-0.08166	-0.04238																									0.1381	-209.351	-151.978	-126.953	-63.4766	-45.166	-29.9072
							0.1859	-0.05614	-0.05964	-0.07899	-0.07577	-0.08005	-0.04275																									0.1382	-209.351	-150.146	-131.836	-64.0869	-48.8281	-28.6865
							0.186	-0.05351	-0.06037	-0.07705	-0.07749	-0.08005	-0.04069																									0.1383	-208.13	-150.757	-132.446	-64.6973	-48.8281	-25.6348
							0.1861	-0.05424	-0.05935	-0.07651	-0.07899	-0.07957	-0.03981																									0.1384	-208.74	-148.315	-133.057	-63.4766	-50.0488	-23.8037
							0.1862	-0.05504	-0.05913	-0.08006	-0.07865	-0.08005	-0.03915																									0.1385	-206.909	-151.367	-132.446	-64.6973	-47.6074	-24.4141
							0.1863	-0.05475	-0.05972	-0.08094	-0.07851	-0.0791	-0.04018																									0.1386	-207.52	-150.757	-130.005	-64.0869	-46.9971	-27.4658
							0.1864	-0.05351	-0.06045	-0.07873	-0.08071	-0.07597	-0.0434																									0.1387	-208.13	-155.029	-129.395	-64.6973	-46.3867	-29.2969
							0.1865	-0.0538	-0.06023	-0.07935	-0.07982	-0.07786	-0.0437																									0.1388	-207.52	-153.809	-128.784	-66.5283	-45.7764	-28.0762
							0.1866	-0.05242	-0.06015	-0.08156	-0.07536	-0.08071	-0.04106																									0.1389	-207.52	-155.029	-128.784	-66.5283	-48.2178	-28.6865
							0.1867	-0.05322	-0.06154	-0.08077	-0.07536	-0.08137	-0.03981																									0.139	-208.74	-154.419	-130.005	-66.5283	-43.9453	-29.2969
							0.1868	-0.05366	-0.06183	-0.07873	-0.07797	-0.08318	-0.03893																									0.1391	-209.961	-149.536	-129.395	-67.749	-46.3867	-28.0762
							0.1869	-0.05278	-0.06118	-0.07731	-0.07865	-0.08242	-0.03857																									0.1392	-211.182	-149.536	-128.174	-67.749	-45.166	-28.6865
							0.187	-0.05417	-0.06081	-0.08015	-0.07721	-0.08318	-0.04113																									0.1393	-213.013	-148.926	-127.563	-66.5283	-46.3867	-29.9072
							0.1871	-0.05577	-0.06074	-0.08165	-0.07666	-0.08137	-0.04084																									0.1394	-213.623	-147.705	-128.174	-65.3076	-48.2178	-28.6865
							0.1872	-0.05636	-0.06074	-0.08156	-0.07762	-0.07891	-0.04003																									0.1395	-215.454	-147.705	-128.174	-63.4766	-48.2178	-29.2969
							0.1873	-0.05548	-0.05942	-0.08112	-0.07927	-0.07872	-0.04113																									0.1396	-215.454	-148.926	-128.784	-63.4766	-48.8281	-28.6865
							0.1874	-0.05264	-0.05986	-0.07837	-0.08112	-0.07786	-0.04165																									0.1397	-216.064	-149.536	-130.615	-65.3076	-49.4385	-26.2451
							0.1875	-0.05096	-0.06147	-0.07873	-0.08043	-0.07711	-0.03783																									0.1398	-213.013	-147.705	-130.615	-67.1387	-49.4385	-23.1934
							0.1876	-0.05147	-0.06161	-0.07917	-0.07995	-0.07834	-0.03754																									0.1399	-210.571	-147.705	-131.836	-68.3594	-50.6592	-22.583
							0.1877	-0.0522	-0.05935	-0.07882	-0.08002	-0.07758	-0.03974																									0.14	-209.351	-147.705	-133.057	-65.3076	-51.8799	-26.8555
							0.1878	-0.05293	-0.05826	-0.0774	-0.0779	-0.07492	-0.04033																									0.1401	-209.351	-150.146	-131.226	-62.8662	-51.8799	-26.8555
							0.1879	-0.05249	-0.0603	-0.07572	-0.07804	-0.07862	-0.04077																									0.1402	-207.52	-147.705	-131.226	-63.4766	-48.8281	-28.6865
							0.188	-0.05358	-0.05964	-0.07315	-0.08057	-0.0791	-0.04201																									0.1403	-206.909	-148.315	-128.784	-62.2559	-48.8281	-28.6865
							0.1881	-0.05293	-0.05869	-0.07643	-0.08228	-0.07976	-0.04201																									0.1404	-206.909	-148.315	-125.122	-64.0869	-48.8281	-28.6865
							0.1882	-0.05278	-0.05994	-0.07811	-0.08201	-0.08061	-0.04135																									0.1405	-209.351	-149.536	-125.122	-64.0869	-50.6592	-28.0762
							0.1883	-0.05271	-0.06088	-0.07882	-0.08283	-0.07701	-0.04194																									0.1406	-208.13	-149.536	-126.953	-64.6973	-49.4385	-28.0762
							0.1884	-0.05249	-0.05928	-0.07616	-0.08208	-0.07454	-0.04194																									0.1407	-208.74	-149.536	-126.343	-67.1387	-50.0488	-25.0244
							0.1885	-0.05154	-0.05906	-0.07377	-0.08215	-0.07654	-0.04128																									0.1408	-213.013	-148.926	-126.343	-67.1387	-50.6592	-24.4141
							0.1886	-0.04796	-0.05775	-0.07527	-0.08132	-0.07872	-0.04084																									0.1409	-214.233	-148.315	-127.563	-67.1387	-50.6592	-22.583
							0.1887	-0.0492	-0.05731	-0.07882	-0.07899	-0.07872	-0.04033																									0.141	-214.844	-150.146	-128.174	-67.749	-52.4902	-21.3623
							0.1888	-0.05125	-0.05848	-0.08085	-0.07858	-0.08033	-0.04179																									0.1411	-213.013	-149.536	-125.122	-65.918	-56.1523	-25.0244
							0.1889	-0.05103	-0.05745	-0.08147	-0.07899	-0.07929	-0.04406																									0.1412	-212.402	-151.367	-123.901	-68.3594	-56.1523	-28.6865
							0.189	-0.05001	-0.0557	-0.08059	-0.0779	-0.07701	-0.04113																									0.1413	-211.792	-150.757	-123.901	-68.3594	-56.1523	-29.9072
							0.1891	-0.04993	-0.05614	-0.07855	-0.07845	-0.07739	-0.03952																									0.1414	-211.792	-150.146	-120.239	-65.918	-53.1006	-31.1279
							0.1892	-0.04957	-0.05687	-0.07696	-0.07721	-0.07597	-0.03915																									0.1415	-209.961	-147.705	-117.188	-62.2559	-52.4902	-30.5176
							0.1893	-0.05045	-0.05942	-0.07793	-0.07612	-0.07388	-0.03783																									0.1416	-210.571	-145.264	-120.239	-62.2559	-51.2695	-31.7383
							0.1894	-0.05008	-0.06008	-0.0782	-0.07536	-0.07331	-0.03827																									0.1417	-208.74	-144.043	-120.239	-61.6455	-52.4902	-31.1279
							0.1895	-0.04899	-0.05957	-0.0797	-0.07447	-0.0753	-0.04003																									0.1418	-207.52	-145.264	-121.46	-61.0352	-49.4385	-32.3486
							0.1896	-0.04891	-0.05884	-0.07891	-0.07406	-0.07872	-0.04179																									0.1419	-206.299	-149.536	-120.239	-62.8662	-48.8281	-29.9072
							0.1897	-0.0503	-0.05972	-0.07563	-0.0744	-0.0773	-0.04223																									0.142	-206.909	-150.146	-122.681	-61.6455	-46.9971	-28.6865
							0.1898	-0.05118	-0.05877	-0.07501	-0.07427	-0.07673	-0.04047																									0.1421	-206.299	-151.367	-121.46	-60.4248	-48.2178	-26.2451
							0.1899	-0.05205	-0.05672	-0.07784	-0.07386	-0.07881	-0.03893																									0.1422	-206.299	-151.367	-122.681	-61.0352	-50.0488	-26.8555
							0.19	-0.0541	-0.05687	-0.08032	-0.07427	-0.07663	-0.03915																									0.1423	-205.688	-148.315	-123.291	-62.2559	-49.4385	-28.6865
							0.1901	-0.05461	-0.05818	-0.07944	-0.07639	-0.0773	-0.04187																									0.1424	-208.74	-147.095	-121.46	-65.918	-47.6074	-28.0762
							0.1902	-0.05446	-0.05826	-0.08006	-0.07714	-0.07881	-0.04275																									0.1425	-210.571	-149.536	-120.85	-65.918	-45.7764	-26.8555
							0.1903	-0.05388	-0.05658	-0.082	-0.07762	-0.07881	-0.04253																									0.1426	-209.961	-148.926	-121.46	-67.1387	-45.7764	-27.4658
							0.1904	-0.05329	-0.05848	-0.08457	-0.07769	-0.07919	-0.04194																									0.1427	-209.961	-145.874	-118.408	-66.5283	-43.9453	-25.0244
							0.1905	-0.05264	-0.05921	-0.08404	-0.0768	-0.07606	-0.04033																									0.1428	-208.13	-147.705	-117.188	-64.0869	-45.7764	-24.4141
							0.1906	-0.0522	-0.05848	-0.08245	-0.0766	-0.07578	-0.04121																									0.1429	-206.299	-149.536	-117.188	-65.3076	-46.9971	-26.2451
							0.1907	-0.05161	-0.05869	-0.08333	-0.07694	-0.07748	-0.0415																									0.143	-207.52	-150.146	-121.46	-63.4766	-48.2178	-25.6348
							0.1908	-0.05205	-0.05811	-0.08404	-0.07817	-0.07976	-0.03974																									0.1431	-207.52	-150.757	-123.291	-66.5283	-47.6074	-28.6865
							0.1909	-0.05161	-0.05796	-0.08059	-0.07708	-0.07597	-0.03908																									0.1432	-205.688	-148.315	-122.681	-65.3076	-44.5557	-28.6865
							0.191	-0.05118	-0.06074	-0.08174	-0.07447	-0.0754	-0.03835																									0.1433	-205.078	-147.705	-125.732	-67.1387	-44.5557	-26.8555
							0.1911	-0.05234	-0.05964	-0.08103	-0.07406	-0.07341	-0.03981																									0.1434	-203.247	-144.653	-125.732	-67.1387	-43.9453	-28.0762
							0.1912	-0.05577	-0.05869	-0.07855	-0.07488	-0.07208	-0.04055																									0.1435	-203.247	-145.264	-126.343	-67.1387	-44.5557	-27.4658
							0.1913	-0.05687	-0.05906	-0.07855	-0.07612	-0.0754	-0.03908																									0.1436	-200.195	-145.264	-126.953	-70.1904	-45.7764	-28.0762
							0.1914	-0.05702	-0.05855	-0.07873	-0.07646	-0.07692	-0.04106																									0.1437	-200.195	-147.095	-126.953	-68.9697	-45.7764	-28.0762
							0.1915	-0.05592	-0.05775	-0.07944	-0.07488	-0.07976	-0.04128																									0.1438	-198.975	-147.095	-124.512	-66.5283	-48.2178	-28.0762
							0.1916	-0.05723	-0.05738	-0.07802	-0.07427	-0.07805	-0.04099																									0.1439	-200.195	-145.874	-125.122	-65.3076	-49.4385	-28.0762
							0.1917	-0.05942	-0.05796	-0.07767	-0.07386	-0.07445	-0.04077																									0.144	-202.026	-145.874	-121.46	-67.749	-48.8281	-26.2451
							0.1918	-0.05869	-0.05935	-0.07802	-0.07132	-0.0773	-0.03974																									0.1441	-199.585	-147.095	-118.408	-67.1387	-48.2178	-28.0762
							0.1919	-0.05804	-0.05928	-0.07882	-0.07242	-0.07919	-0.03974																									0.1442	-196.533	-148.926	-119.629	-67.749	-46.9971	-28.0762
							0.192	-0.05709	-0.05921	-0.08041	-0.07379	-0.07748	-0.03864																									0.1443	-197.754	-146.484	-120.85	-66.5283	-48.2178	-32.959
							0.1921	-0.0595	-0.06037	-0.08006	-0.07653	-0.07843	-0.03908																									0.1444	-197.144	-147.095	-123.291	-68.3594	-49.4385	-31.1279
							0.1922	-0.06132	-0.05964	-0.07864	-0.07708	-0.0791	-0.04128																									0.1445	-198.975	-143.433	-120.85	-68.3594	-49.4385	-28.0762
							0.1923	-0.0611	-0.05986	-0.0774	-0.07591	-0.08024	-0.04179																									0.1446	-201.416	-143.433	-119.019	-68.3594	-46.9971	-28.0762
							0.1924	-0.06103	-0.06037	-0.07855	-0.07516	-0.07929	-0.03959																									0.1447	-202.026	-141.602	-117.188	-67.749	-46.9971	-29.9072
							0.1925	-0.06169	-0.05942	-0.08077	-0.07673	-0.08185	-0.03908																									0.1448	-201.416	-142.822	-117.188	-68.3594	-47.6074	-31.1279
							0.1926	-0.06096	-0.05884	-0.08077	-0.07721	-0.08052	-0.04069																									0.1449	-198.975	-144.043	-116.577	-68.3594	-47.6074	-30.5176
							0.1927	-0.06008	-0.0611	-0.0797	-0.07625	-0.08137	-0.04011																									0.145	-197.754	-144.653	-118.408	-68.3594	-46.9971	-29.2969
							0.1928	-0.05979	-0.06125	-0.08059	-0.07543	-0.07796	-0.03754																									0.1451	-198.364	-144.653	-120.239	-67.749	-46.9971	-29.2969
							0.1929	-0.05979	-0.06154	-0.07926	-0.07413	-0.07682	-0.0371																									0.1452	-200.806	-144.043	-119.019	-67.1387	-49.4385	-31.1279
							0.193	-0.0576	-0.06205	-0.07678	-0.07297	-0.07957	-0.03813																									0.1453	-199.585	-142.212	-120.85	-64.6973	-50.0488	-32.959
							0.1931	-0.05519	-0.06008	-0.07696	-0.07297	-0.0808	-0.03849																									0.1454	-200.806	-140.381	-122.07	-67.749	-49.4385	-31.1279
							0.1932	-0.05461	-0.05804	-0.07767	-0.0755	-0.07948	-0.03842																									0.1455	-200.806	-140.381	-121.46	-69.5801	-46.3867	-29.9072
							0.1933	-0.0565	-0.05789	-0.07643	-0.07714	-0.07625	-0.03761																									0.1456	-201.416	-139.771	-119.629	-69.5801	-46.9971	-28.0762
							0.1934	-0.05709	-0.0584	-0.07899	-0.07817	-0.07748	-0.03805																									0.1457	-199.585	-138.55	-120.85	-70.1904	-42.1143	-29.9072
							0.1935	-0.05643	-0.05921	-0.08121	-0.0779	-0.07663	-0.03996																									0.1458	-200.195	-139.771	-122.07	-70.8008	-43.335	-30.5176
							0.1936	-0.05497	-0.05745	-0.08015	-0.07571	-0.07635	-0.04135																									0.1459	-198.975	-139.16	-122.07	-72.0215	-44.5557	-32.3486
							0.1937	-0.05548	-0.05709	-0.07855	-0.07482	-0.07815	-0.03893																									0.146	-200.195	-140.381	-122.07	-69.5801	-43.9453	-31.7383
							0.1938	-0.05672	-0.05928	-0.0782	-0.0766	-0.07758	-0.03761																									0.1461	-202.026	-137.329	-119.629	-68.9697	-46.3867	-29.9072
							0.1939	-0.05826	-0.05964	-0.07731	-0.07817	-0.07711	-0.03783																									0.1462	-204.468	-136.719	-122.07	-70.1904	-47.6074	-34.79
							0.194	-0.05833	-0.05994	-0.07465	-0.07735	-0.07597	-0.03798																									0.1463	-204.468	-136.719	-123.291	-71.4111	-47.6074	-34.1797
							0.1941	-0.05745	-0.05986	-0.07563	-0.07749	-0.0753	-0.03893																									0.1464	-202.637	-135.498	-120.85	-73.2422	-45.7764	-34.1797
							0.1942	-0.05322	-0.05935	-0.07873	-0.07797	-0.07654	-0.03945																									0.1465	-205.078	-134.277	-120.85	-73.8525	-43.9453	-32.3486
							0.1943	-0.05045	-0.05869	-0.07846	-0.07598	-0.0772	-0.0393																									0.1466	-203.857	-136.108	-118.408	-73.2422	-43.9453	-31.1279
							0.1944	-0.05161	-0.05826	-0.07908	-0.07625	-0.07606	-0.03857																									0.1467	-202.026	-137.329	-116.577	-72.0215	-44.5557	-29.9072
							0.1945	-0.05337	-0.05694	-0.07908	-0.07673	-0.07843	-0.03864																									0.1468	-197.144	-139.771	-117.188	-75.6836	-45.7764	-29.9072
							0.1946	-0.05475	-0.0557	-0.07855	-0.07461	-0.08014	-0.03974																									0.1469	-198.364	-141.602	-116.577	-74.4629	-44.5557	-29.9072
							0.1947	-0.05702	-0.05629	-0.07882	-0.0742	-0.07872	-0.0393																									0.147	-200.806	-139.771	-115.967	-72.6318	-43.9453	-31.1279
							0.1948	-0.05826	-0.05745	-0.07926	-0.07434	-0.0773	-0.03849																									0.1471	-202.637	-137.939	-117.188	-70.8008	-45.7764	-32.3486
							0.1949	-0.05745	-0.05789	-0.07767	-0.07338	-0.07635	-0.03864																									0.1472	-201.416	-136.108	-117.798	-68.9697	-45.7764	-32.3486
							0.195	-0.05767	-0.05665	-0.07678	-0.07372	-0.07369	-0.03798																									0.1473	-201.416	-133.667	-117.798	-70.1904	-44.5557	-32.959
							0.1951	-0.05877	-0.05556	-0.07651	-0.0755	-0.07568	-0.03849																									0.1474	-200.806	-134.888	-119.019	-69.5801	-42.7246	-34.1797
							0.1952	-0.05957	-0.0557	-0.07731	-0.0755	-0.07834	-0.03739																									0.1475	-201.416	-137.329	-118.408	-70.1904	-43.335	-32.3486
							0.1953	-0.0565	-0.05607	-0.07572	-0.07666	-0.07654	-0.03607																									0.1476	-200.195	-137.329	-118.408	-70.1904	-44.5557	-31.1279
							0.1954	-0.05431	-0.05767	-0.07519	-0.07632	-0.07673	-0.03461																									0.1477	-200.806	-137.329	-119.019	-70.8008	-45.7764	-32.959
							0.1955	-0.05497	-0.05862	-0.07634	-0.07571	-0.07265	-0.03556																									0.1478	-200.806	-134.888	-116.577	-72.6318	-46.9971	-32.959
							0.1956	-0.05629	-0.05855	-0.07572	-0.07482	-0.07217	-0.03424																									0.1479	-202.026	-134.888	-116.577	-72.6318	-45.166	-34.1797
							0.1957	-0.05614	-0.05716	-0.07678	-0.07276	-0.07673	-0.03659																									0.148	-203.247	-136.719	-117.798	-73.2422	-46.9971	-31.1279
							0.1958	-0.05607	-0.05789	-0.07678	-0.07228	-0.079	-0.0371																									0.1481	-202.637	-136.719	-117.798	-72.0215	-46.9971	-31.7383
							0.1959	-0.05439	-0.05979	-0.07784	-0.07283	-0.07919	-0.03637																									0.1482	-201.416	-136.719	-117.188	-72.0215	-48.2178	-32.3486
							0.196	-0.0522	-0.05877	-0.07678	-0.07303	-0.08033	-0.03593																									0.1483	-200.195	-137.329	-117.188	-72.6318	-46.9971	-32.959
							0.1961	-0.05074	-0.05745	-0.07625	-0.07276	-0.07758	-0.03732																									0.1484	-200.195	-135.498	-117.798	-70.1904	-48.2178	-34.79
							0.1962	-0.05183	-0.05585	-0.07625	-0.07488	-0.07597	-0.03739																									0.1485	-201.416	-133.057	-118.408	-69.5801	-49.4385	-36.0107
							0.1963	-0.05388	-0.05483	-0.07448	-0.07577	-0.07682	-0.03549																									0.1486	-201.416	-133.057	-117.798	-68.3594	-51.2695	-36.0107
							0.1964	-0.05431	-0.05402	-0.07492	-0.07427	-0.07692	-0.03527																									0.1487	-202.026	-133.667	-114.136	-68.3594	-50.6592	-36.0107
							0.1965	-0.05512	-0.05504	-0.07643	-0.07125	-0.07464	-0.03563																									0.1488	-201.416	-136.719	-114.136	-69.5801	-48.2178	-35.4004
							0.1966	-0.0557	-0.05862	-0.07377	-0.07221	-0.07597	-0.03688																									0.1489	-198.975	-137.939	-115.967	-70.1904	-45.166	-33.5693
							0.1967	-0.05337	-0.05782	-0.07527	-0.07351	-0.07758	-0.03593																									0.149	-195.923	-139.771	-118.408	-67.1387	-46.9971	-33.5693
							0.1968	-0.05446	-0.05585	-0.07457	-0.07372	-0.07492	-0.03607																									0.1491	-197.144	-140.381	-117.188	-66.5283	-46.3867	-36.0107
							0.1969	-0.05388	-0.05388	-0.07386	-0.07351	-0.07265	-0.03739																									0.1492	-196.533	-139.771	-119.019	-65.3076	-47.6074	-36.0107
							0.197	-0.05358	-0.05337	-0.07527	-0.07379	-0.07398	-0.03827																									0.1493	-196.533	-138.55	-119.019	-67.749	-46.9971	-34.1797
							0.1971	-0.05395	-0.05497	-0.07634	-0.07269	-0.07331	-0.0371																									0.1494	-197.754	-139.16	-119.629	-71.4111	-44.5557	-33.5693
							0.1972	-0.05512	-0.05804	-0.07545	-0.0705	-0.07151	-0.036																									0.1495	-200.195	-140.991	-120.239	-72.6318	-46.3867	-32.959
							0.1973	-0.05519	-0.05811	-0.07722	-0.07166	-0.07284	-0.03835																									0.1496	-200.806	-142.822	-117.798	-73.2422	-46.3867	-33.5693
							0.1974	-0.05322	-0.05804	-0.07891	-0.07235	-0.07123	-0.03959																									0.1497	-198.364	-140.991	-115.356	-75.6836	-51.2695	-33.5693
							0.1975	-0.05132	-0.05658	-0.07775	-0.07303	-0.07198	-0.03761																									0.1498	-196.533	-138.55	-115.356	-74.4629	-50.0488	-34.79
							0.1976	-0.05161	-0.05738	-0.0782	-0.07413	-0.07407	-0.03483																									0.1499	-197.754	-137.329	-114.136	-72.0215	-48.2178	-36.0107
							0.1977	-0.0522	-0.05877	-0.07908	-0.07392	-0.07426	-0.03461																									0.15	-196.533	-136.108	-114.746	-68.9697	-45.166	-34.79
							0.1978	-0.0503	-0.05658	-0.07837	-0.07571	-0.07654	-0.03402																									0.1501	-195.923	-137.939	-112.305	-65.918	-44.5557	-33.5693
							0.1979	-0.05037	-0.05468	-0.07678	-0.07461	-0.0773	-0.03483																									0.1502	-198.975	-138.55	-112.305	-63.4766	-43.335	-33.5693
							0.198	-0.05081	-0.05658	-0.07758	-0.07303	-0.0773	-0.03791																									0.1503	-198.364	-139.16	-114.136	-65.3076	-45.7764	-33.5693
							0.1981	-0.05264	-0.05796	-0.07625	-0.07214	-0.0717	-0.03739																									0.1504	-199.585	-139.771	-116.577	-67.749	-45.7764	-34.1797
							0.1982	-0.05424	-0.05694	-0.07687	-0.07029	-0.07123	-0.03556																									0.1505	-197.144	-138.55	-116.577	-68.3594	-44.5557	-34.1797
							0.1983	-0.05344	-0.05745	-0.07572	-0.06899	-0.07568	-0.03585																									0.1506	-199.585	-140.381	-119.019	-67.749	-46.3867	-34.1797
							0.1984	-0.05118	-0.0576	-0.07403	-0.06803	-0.0772	-0.03571																									0.1507	-202.637	-140.991	-119.019	-65.918	-46.9971	-31.1279
							0.1985	-0.05066	-0.05884	-0.07315	-0.06865	-0.07445	-0.03336																									0.1508	-202.637	-137.939	-117.798	-65.918	-48.8281	-32.3486
							0.1986	-0.05307	-0.05877	-0.07164	-0.07153	-0.0736	-0.03373																									0.1509	-203.247	-134.277	-117.188	-67.1387	-46.9971	-32.3486
							0.1987	-0.05439	-0.05665	-0.07235	-0.07146	-0.07284	-0.03468																									0.151	-202.637	-133.057	-114.136	-66.5283	-43.9453	-34.1797
							0.1988	-0.05329	-0.05577	-0.07457	-0.07057	-0.07464	-0.03468																									0.1511	-200.195	-133.057	-116.577	-67.749	-46.9971	-33.5693
							0.1989	-0.05227	-0.05716	-0.07386	-0.07194	-0.07616	-0.03453																									0.1512	-201.416	-134.277	-117.188	-68.3594	-45.166	-32.959
							0.199	-0.05212	-0.05811	-0.07324	-0.07221	-0.07454	-0.03593																									0.1513	-197.754	-134.888	-119.629	-69.5801	-45.166	-32.959
							0.1991	-0.05278	-0.05899	-0.07625	-0.07112	-0.07265	-0.03563																									0.1514	-200.195	-137.329	-119.019	-67.1387	-45.7764	-31.1279
							0.1992	-0.05358	-0.05913	-0.07678	-0.07146	-0.07274	-0.03571																									0.1515	-200.195	-137.329	-117.188	-65.918	-46.9971	-31.1279
							0.1993	-0.0541	-0.05694	-0.07501	-0.07159	-0.07322	-0.03593																									0.1516	-199.585	-139.16	-117.188	-68.9697	-48.8281	-34.1797
							0.1994	-0.05519	-0.05694	-0.07563	-0.0729	-0.07265	-0.03556																									0.1517	-197.144	-139.771	-114.746	-68.9697	-51.2695	-34.79
							0.1995	-0.05475	-0.05687	-0.07696	-0.07112	-0.07236	-0.03483																									0.1518	-198.364	-140.381	-113.525	-70.8008	-51.2695	-32.959
							0.1996	-0.05417	-0.05818	-0.07598	-0.07173	-0.07265	-0.03519																									0.1519	-198.975	-137.939	-115.356	-69.5801	-53.7109	-32.959
							0.1997	-0.05169	-0.05833	-0.07545	-0.07372	-0.07673	-0.03813																									0.152	-199.585	-136.108	-120.239	-67.749	-53.7109	-30.5176
							0.1998	-0.05198	-0.05826	-0.07306	-0.07338	-0.07995	-0.03908																									0.1521	-198.975	-137.939	-121.46	-70.1904	-50.6592	-30.5176
							0.1999	-0.05307	-0.05789	-0.07288	-0.07146	-0.07265	-0.03475																									0.1522	-200.195	-139.16	-122.07	-70.1904	-48.2178	-29.9072
							0.2	-0.05329	-0.05811	-0.07519	-0.07249	-0.07104	-0.03402																									0.1523	-199.585	-139.771	-120.239	-69.5801	-47.6074	-29.2969
							0.2001	-0.05307	-0.05884	-0.0774	-0.07317	-0.07274	-0.03453																									0.1524	-199.585	-136.719	-118.408	-70.8008	-50.0488	-29.2969
							0.2002	-0.05278	-0.05789	-0.07784	-0.07372	-0.07635	-0.03505																									0.1525	-197.754	-136.719	-120.239	-68.9697	-53.7109	-28.0762
							0.2003	-0.04928	-0.05767	-0.07492	-0.07406	-0.07692	-0.03512																									0.1526	-194.092	-137.329	-120.239	-69.5801	-54.3213	-30.5176
							0.2004	-0.04993	-0.05848	-0.07412	-0.07276	-0.07445	-0.03453																									0.1527	-194.092	-139.16	-119.629	-70.8008	-55.542	-31.7383
							0.2005	-0.0495	-0.05804	-0.07403	-0.07187	-0.07322	-0.03365																									0.1528	-194.092	-143.433	-117.188	-73.2422	-54.3213	-31.1279
							0.2006	-0.04804	-0.05504	-0.07572	-0.06988	-0.07227	-0.03607																									0.1529	-192.261	-142.822	-117.798	-75.0732	-53.1006	-30.5176
							0.2007	-0.04694	-0.05687	-0.07687	-0.07057	-0.06952	-0.03783																									0.153	-194.702	-141.602	-118.408	-73.8525	-51.2695	-29.9072
							0.2008	-0.04789	-0.05796	-0.07448	-0.0731	-0.07388	-0.0382																									0.1531	-196.533	-140.991	-119.019	-74.4629	-51.2695	-29.2969
							0.2009	-0.05066	-0.05694	-0.07412	-0.07303	-0.07929	-0.03629																									0.1532	-199.585	-138.55	-121.46	-71.4111	-52.4902	-28.6865
							0.201	-0.05015	-0.05643	-0.07315	-0.0707	-0.07919	-0.03527																									0.1533	-198.364	-139.771	-121.46	-70.1904	-52.4902	-28.0762
							0.2011	-0.04701	-0.05709	-0.07341	-0.06988	-0.07644	-0.03424																									0.1534	-198.975	-140.991	-117.798	-68.9697	-54.3213	-28.6865
							0.2012	-0.04446	-0.05796	-0.0743	-0.07002	-0.07853	-0.03417																									0.1535	-195.313	-142.212	-116.577	-68.3594	-58.5938	-29.2969
							0.2013	-0.04614	-0.05913	-0.07483	-0.06933	-0.07654	-0.03365																									0.1536	-192.261	-142.822	-115.967	-70.1904	-55.542	-29.9072
							0.2014	-0.04607	-0.05848	-0.07465	-0.07016	-0.07369	-0.03468																									0.1537	-190.43	-142.822	-115.967	-71.4111	-56.7627	-28.6865
							0.2015	-0.04541	-0.05716	-0.07333	-0.07002	-0.07179	-0.03453																									0.1538	-189.209	-143.433	-117.188	-71.4111	-55.542	-26.2451
							0.2016	-0.04665	-0.05789	-0.07147	-0.06837	-0.07303	-0.03512																									0.1539	-189.209	-144.653	-118.408	-73.2422	-51.2695	-25.0244
							0.2017	-0.04993	-0.05884	-0.07191	-0.0692	-0.07303	-0.03585																									0.154	-189.819	-144.653	-119.629	-73.2422	-53.1006	-26.2451
							0.2018	-0.05015	-0.06081	-0.07253	-0.07091	-0.0717	-0.03497																									0.1541	-189.819	-142.822	-117.798	-72.6318	-53.1006	-26.2451
							0.2019	-0.05045	-0.06205	-0.07315	-0.06879	-0.07028	-0.03395																									0.1542	-189.819	-142.822	-120.239	-71.4111	-53.1006	-25.0244
							0.202	-0.04935	-0.05942	-0.07572	-0.06659	-0.07331	-0.03688																									0.1543	-186.768	-141.602	-118.408	-70.1904	-53.7109	-26.2451
							0.2021	-0.04716	-0.05643	-0.07572	-0.0668	-0.07635	-0.03937																									0.1544	-187.378	-140.381	-117.798	-66.5283	-54.3213	-28.0762
							0.2022	-0.04804	-0.05687	-0.07625	-0.06769	-0.07473	-0.03681																									0.1545	-187.378	-140.381	-120.239	-66.5283	-52.4902	-29.9072
							0.2023	-0.04964	-0.05804	-0.07705	-0.06714	-0.07322	-0.03519																									0.1546	-187.378	-141.602	-120.85	-68.3594	-52.4902	-29.2969
							0.2024	-0.04979	-0.05862	-0.07333	-0.06714	-0.07198	-0.03769																									0.1547	-186.768	-144.653	-119.629	-68.9697	-50.0488	-30.5176
							0.2025	-0.04979	-0.05818	-0.07412	-0.06639	-0.07217	-0.03879																									0.1548	-186.157	-147.095	-119.019	-67.1387	-50.0488	-31.1279
							0.2026	-0.04862	-0.05862	-0.07749	-0.06563	-0.07085	-0.03453																									0.1549	-186.157	-144.043	-119.019	-67.749	-50.6592	-31.7383
							0.2027	-0.04804	-0.05921	-0.07767	-0.06742	-0.07322	-0.03519																									0.155	-186.768	-140.991	-115.967	-68.3594	-52.4902	-31.7383
							0.2028	-0.04782	-0.05891	-0.07536	-0.06762	-0.07303	-0.03512																									0.1551	-186.157	-140.991	-118.408	-70.1904	-48.8281	-31.7383
							0.2029	-0.04577	-0.05731	-0.07501	-0.06879	-0.0699	-0.036																									0.1552	-185.547	-140.381	-119.019	-69.5801	-50.0488	-29.2969
							0.203	-0.04424	-0.05592	-0.07705	-0.06981	-0.06629	-0.03769																									0.1553	-184.326	-140.991	-121.46	-69.5801	-50.6592	-28.0762
							0.2031	-0.04475	-0.05519	-0.07598	-0.06933	-0.06791	-0.03615																									0.1554	-183.105	-140.991	-124.512	-68.3594	-49.4385	-29.9072
							0.2032	-0.0449	-0.05548	-0.07341	-0.06762	-0.06999	-0.03563																									0.1555	-185.547	-139.771	-125.122	-69.5801	-50.0488	-29.9072
							0.2033	-0.04723	-0.05702	-0.07395	-0.06776	-0.07018	-0.03659																									0.1556	-186.157	-138.55	-121.46	-67.749	-48.8281	-32.959
							0.2034	-0.04614	-0.05818	-0.07598	-0.0681	-0.0698	-0.03754																									0.1557	-188.599	-141.602	-117.798	-67.1387	-49.4385	-33.5693
							0.2035	-0.04234	-0.05855	-0.07616	-0.06872	-0.07094	-0.03761																									0.1558	-189.209	-141.602	-119.019	-67.1387	-50.0488	-30.5176
							0.2036	-0.04329	-0.05935	-0.07288	-0.06947	-0.07085	-0.03659																									0.1559	-187.988	-140.991	-120.85	-65.3076	-54.3213	-29.9072
							0.2037	-0.04234	-0.05921	-0.07386	-0.07057	-0.06838	-0.03475																									0.156	-187.988	-136.719	-119.629	-66.5283	-51.8799	-30.5176
							0.2038	-0.04307	-0.05804	-0.0743	-0.07146	-0.0717	-0.03358																									0.1561	-184.326	-137.939	-122.07	-67.1387	-48.8281	-29.2969
							0.2039	-0.04592	-0.05687	-0.07324	-0.07057	-0.07521	-0.036																									0.1562	-184.937	-135.498	-124.512	-70.1904	-46.3867	-30.5176
							0.204	-0.04658	-0.0565	-0.07377	-0.0694	-0.07331	-0.03915																									0.1563	-182.495	-136.719	-126.953	-70.1904	-46.9971	-31.1279
							0.2041	-0.04504	-0.05621	-0.07457	-0.07091	-0.06971	-0.03769																									0.1564	-181.885	-136.108	-128.174	-69.5801	-45.7764	-30.5176
							0.2042	-0.04285	-0.05497	-0.07536	-0.06927	-0.06829	-0.03417																									0.1565	-180.054	-136.719	-126.953	-70.1904	-48.8281	-31.1279
							0.2043	-0.04234	-0.05388	-0.07421	-0.06865	-0.068	-0.03461																									0.1566	-180.054	-137.939	-122.07	-67.1387	-49.4385	-30.5176
							0.2044	-0.04241	-0.05417	-0.07527	-0.06796	-0.07217	-0.03666																									0.1567	-181.885	-138.55	-119.629	-65.3076	-49.4385	-29.9072
							0.2045	-0.04409	-0.0549	-0.07306	-0.067	-0.07142	-0.03879																									0.1568	-180.664	-136.719	-117.798	-61.6455	-46.9971	-32.959
							0.2046	-0.0465	-0.05358	-0.07005	-0.06529	-0.06847	-0.03952																									0.1569	-180.054	-136.108	-119.019	-59.8145	-47.6074	-31.7383
							0.2047	-0.04643	-0.05366	-0.07129	-0.06707	-0.07189	-0.03835																									0.157	-178.833	-136.108	-119.019	-61.0352	-44.5557	-30.5176
							0.2048	-0.04475	-0.05563	-0.07377	-0.06831	-0.07066	-0.03835																									0.1571	-179.443	-137.329	-120.85	-60.4248	-45.166	-28.0762
							0.2049	-0.04519	-0.05702	-0.07324	-0.06769	-0.07179	-0.03945																									0.1572	-181.885	-138.55	-120.85	-62.2559	-44.5557	-28.0762
							0.205	-0.04541	-0.05643	-0.07102	-0.06694	-0.07407	-0.03864																									0.1573	-182.495	-136.108	-119.019	-66.5283	-44.5557	-26.2451
							0.2051	-0.04621	-0.05526	-0.07226	-0.06639	-0.07274	-0.03798																									0.1574	-183.105	-134.888	-120.239	-67.749	-46.3867	-26.2451
							0.2052	-0.04643	-0.05526	-0.07271	-0.06618	-0.07113	-0.03857																									0.1575	-186.157	-133.057	-121.46	-68.3594	-47.6074	-28.6865
							0.2053	-0.04818	-0.05621	-0.07324	-0.06653	-0.07132	-0.03937																									0.1576	-184.937	-131.836	-120.239	-68.3594	-46.9971	-26.2451
							0.2054	-0.0476	-0.05753	-0.07138	-0.06954	-0.07198	-0.03798																									0.1577	-187.378	-132.446	-121.46	-64.6973	-47.6074	-26.8555
							0.2055	-0.04658	-0.0568	-0.07191	-0.0707	-0.07142	-0.0382																									0.1578	-188.599	-133.667	-121.46	-63.4766	-48.8281	-25.6348
							0.2056	-0.04745	-0.0557	-0.07368	-0.06988	-0.07398	-0.03967																									0.1579	-187.378	-133.057	-117.798	-62.2559	-50.0488	-25.0244
							0.2057	-0.04753	-0.05614	-0.07156	-0.06954	-0.07445	-0.03945																									0.158	-185.547	-130.615	-117.798	-61.0352	-48.8281	-25.6348
							0.2058	-0.04804	-0.0568	-0.07395	-0.06927	-0.0753	-0.03644																									0.1581	-183.716	-131.226	-116.577	-61.6455	-48.2178	-26.8555
							0.2059	-0.04884	-0.05658	-0.07333	-0.06844	-0.07398	-0.03754																									0.1582	-181.274	-133.667	-116.577	-61.0352	-46.3867	-27.4658
							0.206	-0.04796	-0.0565	-0.07262	-0.06954	-0.07236	-0.03842																									0.1583	-182.495	-133.057	-115.356	-60.4248	-45.7764	-29.9072
							0.2061	-0.04709	-0.05723	-0.07492	-0.07036	-0.07303	-0.03776																									0.1584	-184.937	-133.667	-115.356	-61.0352	-47.6074	-30.5176
							0.2062	-0.04701	-0.05672	-0.07465	-0.06858	-0.07398	-0.03725																									0.1585	-187.378	-134.277	-115.967	-61.0352	-45.7764	-29.2969
							0.2063	-0.04709	-0.05709	-0.07182	-0.06817	-0.07322	-0.03879																									0.1586	-183.105	-133.057	-115.967	-61.6455	-50.0488	-29.9072
							0.2064	-0.04658	-0.05629	-0.07209	-0.06817	-0.07293	-0.03703																									0.1587	-182.495	-133.667	-117.188	-62.2559	-48.8281	-30.5176
							0.2065	-0.04585	-0.05636	-0.07474	-0.0679	-0.07568	-0.03659																									0.1588	-180.054	-134.888	-119.019	-62.8662	-47.6074	-29.9072
							0.2066	-0.04694	-0.05592	-0.07563	-0.06762	-0.0772	-0.03886																									0.1589	-180.054	-136.108	-118.408	-64.0869	-49.4385	-31.1279
							0.2067	-0.04665	-0.05694	-0.07527	-0.06666	-0.0773	-0.03908																									0.159	-181.885	-137.939	-120.239	-63.4766	-48.2178	-29.2969
							0.2068	-0.04723	-0.05643	-0.07474	-0.06611	-0.07625	-0.03996																									0.1591	-181.274	-139.771	-120.85	-65.3076	-50.0488	-28.6865
							0.2069	-0.04643	-0.0568	-0.07359	-0.06618	-0.07568	-0.04143																									0.1592	-181.274	-139.771	-122.07	-66.5283	-47.6074	-28.6865
							0.207	-0.0484	-0.05534	-0.07368	-0.06776	-0.07568	-0.0393																									0.1593	-180.054	-140.381	-120.239	-68.9697	-45.7764	-27.4658
							0.2071	-0.04957	-0.05468	-0.07253	-0.06563	-0.07881	-0.03673																									0.1594	-180.664	-136.108	-119.019	-68.9697	-47.6074	-25.0244
							0.2072	-0.04899	-0.05658	-0.07129	-0.06563	-0.07767	-0.03703																									0.1595	-179.443	-134.277	-119.629	-66.5283	-47.6074	-27.4658
							0.2073	-0.04796	-0.0576	-0.07244	-0.06591	-0.07549	-0.03937																									0.1596	-176.392	-136.719	-117.188	-61.6455	-45.7764	-26.8555
							0.2074	-0.04979	-0.0557	-0.07315	-0.06653	-0.07644	-0.04018																									0.1597	-177.002	-137.329	-118.408	-61.6455	-44.5557	-26.8555
							0.2075	-0.05161	-0.05519	-0.07156	-0.0655	-0.07502	-0.04091																									0.1598	-175.171	-138.55	-117.798	-59.2041	-46.3867	-28.0762
							0.2076	-0.05125	-0.05483	-0.07421	-0.06365	-0.07236	-0.04077																									0.1599	-173.95	-137.329	-118.408	-57.373	-47.6074	-27.4658
							0.2077	-0.04957	-0.05519	-0.07465	-0.06488	-0.07037	-0.03827																									0.16	-174.561	-137.329	-115.356	-57.373	-49.4385	-26.8555
							0.2078	-0.04928	-0.05848	-0.07412	-0.06605	-0.06819	-0.03659																									0.1601	-175.781	-137.329	-115.967	-61.0352	-52.4902	-26.8555
							0.2079	-0.0468	-0.05928	-0.07359	-0.0668	-0.06847	-0.03901																									0.1602	-178.223	-135.498	-115.967	-63.4766	-51.2695	-26.8555
							0.208	-0.04497	-0.05848	-0.072	-0.06748	-0.0716	-0.0404																									0.1603	-180.054	-134.277	-118.408	-65.3076	-51.2695	-28.6865
							0.2081	-0.0465	-0.05789	-0.06996	-0.06742	-0.07502	-0.03923																									0.1604	-180.054	-133.667	-114.746	-63.4766	-51.2695	-27.4658
							0.2082	-0.04723	-0.05716	-0.07023	-0.06831	-0.07255	-0.03945																									0.1605	-180.664	-134.277	-114.746	-62.2559	-51.2695	-28.0762
							0.2083	-0.04628	-0.05534	-0.06943	-0.0681	-0.06743	-0.04077																									0.1606	-181.885	-133.057	-114.136	-62.2559	-51.8799	-25.6348
							0.2084	-0.04774	-0.05745	-0.06952	-0.06755	-0.06724	-0.04011																									0.1607	-181.885	-132.446	-114.746	-58.5938	-52.4902	-23.1934
							0.2085	-0.04804	-0.05738	-0.07421	-0.06694	-0.07113	-0.0404																									0.1608	-181.274	-136.719	-115.967	-62.8662	-51.2695	-24.4141
							0.2086	-0.04563	-0.0576	-0.07448	-0.06824	-0.07293	-0.04084																									0.1609	-182.495	-135.498	-115.356	-62.8662	-51.2695	-25.0244
							0.2087	-0.04563	-0.0584	-0.07483	-0.0694	-0.07179	-0.0404																									0.161	-180.664	-135.498	-114.136	-64.0869	-50.0488	-26.2451
							0.2088	-0.04643	-0.05826	-0.07634	-0.06837	-0.07028	-0.03842																									0.1611	-178.833	-133.667	-114.746	-64.6973	-48.8281	-28.6865
							0.2089	-0.04512	-0.05891	-0.07147	-0.06605	-0.07123	-0.03739																									0.1612	-177.612	-133.057	-113.525	-64.6973	-49.4385	-25.0244
							0.209	-0.0457	-0.05796	-0.06961	-0.06509	-0.07217	-0.03703																									0.1613	-177.002	-131.836	-114.136	-64.0869	-48.8281	-26.2451
							0.2091	-0.04738	-0.05702	-0.07147	-0.0655	-0.07341	-0.03791																									0.1614	-177.612	-131.836	-115.967	-64.0869	-51.2695	-26.2451
							0.2092	-0.04833	-0.05629	-0.0712	-0.06591	-0.07322	-0.0404																									0.1615	-176.392	-133.057	-115.967	-63.4766	-53.7109	-26.2451
							0.2093	-0.04891	-0.0549	-0.07032	-0.06694	-0.07265	-0.03952																									0.1616	-177.612	-134.277	-113.525	-65.918	-54.3213	-25.0244
							0.2094	-0.05081	-0.05497	-0.07359	-0.06714	-0.07255	-0.03761																									0.1617	-178.223	-135.498	-114.746	-66.5283	-52.4902	-26.2451
							0.2095	-0.05096	-0.05607	-0.07333	-0.06659	-0.07436	-0.03688																									0.1618	-178.223	-134.277	-114.136	-67.1387	-51.2695	-26.2451
							0.2096	-0.04935	-0.05585	-0.07395	-0.06454	-0.07388	-0.03871																									0.1619	-178.833	-132.446	-116.577	-63.4766	-50.0488	-27.4658
							0.2097	-0.04862	-0.05475	-0.0735	-0.06515	-0.07265	-0.03879																									0.162	-178.223	-130.005	-114.136	-62.8662	-46.9971	-28.0762
							0.2098	-0.04913	-0.05388	-0.07209	-0.06735	-0.07284	-0.03813																									0.1621	-177.002	-130.615	-114.746	-62.8662	-45.7764	-29.2969
							0.2099	-0.04862	-0.05439	-0.07572	-0.06858	-0.07341	-0.03871																									0.1622	-176.392	-133.667	-115.356	-65.3076	-46.3867	-29.2969
							0.21	-0.04621	-0.05446	-0.07607	-0.07009	-0.07549	-0.03622																									0.1623	-177.612	-131.226	-114.746	-65.3076	-45.166	-28.6865
							0.2101	-0.04541	-0.05439	-0.07403	-0.06913	-0.07758	-0.03593																									0.1624	-178.833	-133.057	-114.746	-65.918	-46.3867	-28.0762
							0.2102	-0.04694	-0.0541	-0.07306	-0.06769	-0.07426	-0.03607																									0.1625	-180.054	-132.446	-114.136	-67.749	-48.8281	-26.8555
							0.2103	-0.04534	-0.05636	-0.06881	-0.06783	-0.06942	-0.03615																									0.1626	-177.002	-134.277	-113.525	-65.918	-47.6074	-26.2451
							0.2104	-0.04431	-0.0576	-0.06899	-0.06817	-0.0716	-0.03637																									0.1627	-173.95	-136.108	-114.136	-67.1387	-45.7764	-24.4141
							0.2105	-0.04446	-0.05702	-0.07147	-0.06735	-0.07255	-0.03959																									0.1628	-173.34	-135.498	-112.305	-65.3076	-44.5557	-25.6348
							0.2106	-0.04446	-0.05483	-0.07156	-0.06824	-0.07606	-0.04055																									0.1629	-172.119	-132.446	-110.474	-63.4766	-44.5557	-25.0244
							0.2107	-0.04424	-0.05322	-0.07359	-0.06858	-0.07711	-0.04069																									0.163	-171.509	-130.005	-108.032	-64.0869	-41.5039	-24.4141
							0.2108	-0.04271	-0.0557	-0.07386	-0.06844	-0.07312	-0.03886																									0.1631	-173.95	-128.784	-109.253	-61.6455	-42.1143	-24.4141
							0.2109	-0.04147	-0.05541	-0.07262	-0.06872	-0.06923	-0.03776																									0.1632	-173.95	-130.005	-112.305	-62.8662	-43.335	-25.0244
							0.211	-0.04351	-0.05388	-0.07235	-0.06858	-0.06971	-0.03629																									0.1633	-173.34	-130.005	-111.694	-64.6973	-42.7246	-24.4141
							0.2111	-0.04672	-0.05424	-0.07129	-0.06831	-0.07123	-0.03541																									0.1634	-173.34	-130.615	-114.746	-64.0869	-43.9453	-26.8555
							0.2112	-0.04672	-0.05497	-0.07182	-0.06824	-0.06819	-0.03571																									0.1635	-172.729	-134.888	-112.915	-64.0869	-45.166	-27.4658
							0.2113	-0.04453	-0.0557	-0.07209	-0.06892	-0.06553	-0.03805																									0.1636	-174.561	-132.446	-112.305	-64.6973	-45.166	-26.8555
							0.2114	-0.04534	-0.05475	-0.0704	-0.06844	-0.06885	-0.03629																									0.1637	-172.119	-131.226	-111.694	-64.0869	-47.6074	-26.8555
							0.2115	-0.04534	-0.05439	-0.07067	-0.06906	-0.07274	-0.03336																									0.1638	-173.34	-130.615	-110.474	-63.4766	-46.9971	-28.0762
							0.2116	-0.0457	-0.05483	-0.07341	-0.06803	-0.07246	-0.03505																									0.1639	-172.729	-130.005	-109.253	-65.3076	-47.6074	-27.4658
							0.2117	-0.04548	-0.05497	-0.07421	-0.06659	-0.07236	-0.03673																									0.164	-175.171	-128.784	-111.694	-68.3594	-45.7764	-25.0244
							0.2118	-0.04351	-0.05592	-0.06961	-0.06748	-0.07293	-0.03717																									0.1641	-174.561	-130.615	-114.746	-68.3594	-43.335	-26.2451
							0.2119	-0.04263	-0.05745	-0.06872	-0.06803	-0.07236	-0.036																									0.1642	-170.898	-130.615	-114.746	-65.918	-42.7246	-26.8555
							0.212	-0.04263	-0.05826	-0.07226	-0.06618	-0.06952	-0.03424																									0.1643	-170.288	-130.615	-115.967	-65.918	-43.9453	-26.8555
							0.2121	-0.04344	-0.05745	-0.07156	-0.06755	-0.06942	-0.03651																									0.1644	-170.288	-130.005	-114.136	-64.6973	-47.6074	-25.6348
							0.2122	-0.04563	-0.05483	-0.07067	-0.0692	-0.07236	-0.03769																									0.1645	-172.119	-130.005	-114.746	-67.1387	-46.9971	-25.6348
							0.2123	-0.04577	-0.05556	-0.072	-0.06762	-0.07208	-0.03725																									0.1646	-173.34	-129.395	-115.356	-67.749	-46.3867	-24.4141
							0.2124	-0.04614	-0.0549	-0.07253	-0.06522	-0.07341	-0.03563																									0.1647	-173.95	-130.615	-114.136	-65.918	-45.7764	-26.2451
							0.2125	-0.04636	-0.05358	-0.0743	-0.0655	-0.07492	-0.03607																									0.1648	-179.443	-130.615	-117.798	-65.918	-43.335	-26.2451
							0.2126	-0.04643	-0.05242	-0.07377	-0.06831	-0.07502	-0.03893																									0.1649	-180.664	-129.395	-115.356	-64.0869	-42.7246	-28.0762
							0.2127	-0.04687	-0.05307	-0.07173	-0.06735	-0.07227	-0.03739																									0.165	-177.612	-130.615	-114.746	-62.2559	-45.7764	-28.6865
							0.2128	-0.04424	-0.05388	-0.07324	-0.06776	-0.07123	-0.03607																									0.1651	-181.274	-129.395	-114.746	-62.8662	-46.3867	-28.6865
							0.2129	-0.04329	-0.05402	-0.07279	-0.06783	-0.07085	-0.03688																									0.1652	-178.833	-130.005	-112.305	-62.8662	-46.3867	-26.8555
							0.213	-0.04548	-0.05344	-0.07191	-0.0668	-0.07293	-0.03739																									0.1653	-179.443	-131.226	-111.084	-64.0869	-48.2178	-26.8555
							0.2131	-0.04461	-0.053	-0.07049	-0.06659	-0.07312	-0.0382																									0.1654	-178.223	-128.784	-111.084	-63.4766	-45.7764	-25.6348
							0.2132	-0.04241	-0.05256	-0.07049	-0.06844	-0.07198	-0.036																									0.1655	-178.833	-130.615	-112.915	-64.0869	-46.3867	-25.6348
							0.2133	-0.04293	-0.05212	-0.07094	-0.0705	-0.07066	-0.03461																									0.1656	-177.002	-130.615	-115.356	-62.2559	-46.3867	-25.0244
							0.2134	-0.04482	-0.05249	-0.07156	-0.06837	-0.06933	-0.03541																									0.1657	-177.002	-130.005	-116.577	-64.6973	-45.7764	-26.2451
							0.2135	-0.04512	-0.05402	-0.07253	-0.067	-0.06914	-0.03593																									0.1658	-177.612	-130.005	-116.577	-63.4766	-45.166	-26.8555
							0.2136	-0.04409	-0.05475	-0.07076	-0.067	-0.07028	-0.03336																									0.1659	-177.612	-131.836	-117.798	-67.1387	-42.7246	-28.6865
							0.2137	-0.04263	-0.05395	-0.07023	-0.06515	-0.06933	-0.03402																									0.166	-180.664	-134.888	-119.019	-67.749	-43.335	-29.9072
							0.2138	-0.04373	-0.05402	-0.0697	-0.0657	-0.06914	-0.03527																									0.1661	-181.885	-134.277	-120.239	-69.5801	-41.5039	-26.8555
							0.2139	-0.04519	-0.05585	-0.07076	-0.06632	-0.06791	-0.03519																									0.1662	-184.326	-133.667	-119.019	-70.8008	-41.5039	-25.6348
							0.214	-0.04526	-0.05745	-0.07333	-0.06673	-0.06829	-0.03505																									0.1663	-184.326	-130.005	-119.629	-71.4111	-44.5557	-26.8555
							0.2141	-0.04453	-0.05592	-0.07156	-0.06632	-0.068	-0.03439																									0.1664	-185.547	-128.784	-120.239	-72.0215	-45.7764	-27.4658
							0.2142	-0.04548	-0.05264	-0.07138	-0.06653	-0.06829	-0.03453																									0.1665	-185.547	-126.953	-116.577	-72.6318	-46.9971	-31.1279
							0.2143	-0.04658	-0.05154	-0.07359	-0.06721	-0.07009	-0.03439																									0.1666	-184.326	-126.953	-113.525	-70.8008	-45.7764	-33.5693
							0.2144	-0.04723	-0.05191	-0.07519	-0.06892	-0.07056	-0.03651																									0.1667	-181.885	-128.174	-114.746	-71.4111	-43.9453	-31.7383
							0.2145	-0.04548	-0.05366	-0.07572	-0.06975	-0.0716	-0.03783																									0.1668	-181.274	-129.395	-114.746	-70.1904	-45.166	-31.1279
							0.2146	-0.04366	-0.05468	-0.07554	-0.06879	-0.0699	-0.03717																									0.1669	-180.054	-131.226	-114.746	-70.8008	-44.5557	-27.4658
							0.2147	-0.04358	-0.05548	-0.07439	-0.06776	-0.06866	-0.03439																									0.167	-181.274	-128.174	-114.136	-70.8008	-45.7764	-25.6348
							0.2148	-0.04577	-0.05614	-0.07403	-0.06721	-0.06999	-0.03424																									0.1671	-180.054	-126.953	-115.967	-70.1904	-44.5557	-27.4658
							0.2149	-0.04694	-0.05745	-0.07324	-0.06659	-0.07217	-0.03475																									0.1672	-180.054	-125.732	-115.356	-68.9697	-45.166	-29.2969
							0.215	-0.0495	-0.05556	-0.07465	-0.06666	-0.07037	-0.03556																									0.1673	-180.664	-127.563	-117.798	-70.8008	-45.7764	-28.6865
							0.2151	-0.05074	-0.05315	-0.07545	-0.06563	-0.0698	-0.03754																									0.1674	-179.443	-129.395	-116.577	-69.5801	-45.166	-28.0762
							0.2152	-0.05154	-0.05183	-0.07457	-0.06605	-0.07009	-0.03607																									0.1675	-176.392	-130.005	-114.746	-68.9697	-43.335	-28.6865
							0.2153	-0.0522	-0.05315	-0.07616	-0.06748	-0.07227	-0.03424																									0.1676	-173.95	-132.446	-114.746	-69.5801	-45.166	-29.9072
							0.2154	-0.05081	-0.05388	-0.07811	-0.06742	-0.06866	-0.03277																									0.1677	-173.34	-130.005	-111.694	-70.8008	-45.166	-28.6865
							0.2155	-0.05191	-0.05388	-0.07572	-0.06714	-0.06734	-0.03233																									0.1678	-171.509	-128.174	-110.474	-70.8008	-45.166	-28.6865
							0.2156	-0.05271	-0.05322	-0.07288	-0.0668	-0.06591	-0.03373																									0.1679	-175.171	-125.732	-110.474	-72.0215	-47.6074	-28.0762
							0.2157	-0.05322	-0.05285	-0.07279	-0.0657	-0.06791	-0.03395																									0.168	-172.729	-124.512	-112.305	-69.5801	-47.6074	-31.1279
							0.2158	-0.05395	-0.05468	-0.07377	-0.06392	-0.06942	-0.03197																									0.1681	-170.898	-123.901	-114.136	-66.5283	-46.9971	-30.5176
							0.2159	-0.05256	-0.05643	-0.07705	-0.06392	-0.07018	-0.0327																									0.1682	-173.34	-124.512	-111.084	-67.749	-46.9971	-29.9072
							0.216	-0.05045	-0.05796	-0.07678	-0.06324	-0.07246	-0.03365																									0.1683	-174.561	-126.343	-111.694	-67.749	-46.9971	-31.1279
							0.2161	-0.04942	-0.05629	-0.07607	-0.06269	-0.0717	-0.03417																									0.1684	-173.95	-125.732	-112.305	-72.6318	-45.166	-30.5176
							0.2162	-0.04942	-0.05446	-0.07519	-0.06351	-0.06772	-0.03505																									0.1685	-173.34	-125.122	-114.136	-73.2422	-45.7764	-29.9072
							0.2163	-0.04833	-0.05322	-0.07262	-0.06372	-0.06876	-0.03519																									0.1686	-174.561	-122.681	-113.525	-72.0215	-45.166	-33.5693
							0.2164	-0.05059	-0.05205	-0.07102	-0.06214	-0.07179	-0.03659																									0.1687	-175.171	-123.901	-112.305	-72.0215	-44.5557	-32.959
							0.2165	-0.05139	-0.05242	-0.07209	-0.06283	-0.07028	-0.03783																									0.1688	-175.781	-125.122	-110.474	-69.5801	-46.9971	-32.3486
							0.2166	-0.05052	-0.05242	-0.07315	-0.06228	-0.06895	-0.03637																									0.1689	-175.781	-126.953	-106.201	-67.749	-47.6074	-30.5176
							0.2167	-0.04782	-0.0522	-0.07253	-0.06214	-0.07075	-0.03446																									0.169	-176.392	-131.836	-104.98	-68.3594	-48.2178	-31.1279
							0.2168	-0.04833	-0.05212	-0.07067	-0.06536	-0.06933	-0.03307																									0.1691	-178.833	-131.836	-106.812	-68.9697	-45.7764	-34.1797
							0.2169	-0.0495	-0.05132	-0.07333	-0.06721	-0.06762	-0.0349																									0.1692	-181.274	-130.615	-109.253	-67.749	-46.3867	-35.4004
							0.217	-0.05015	-0.05176	-0.07368	-0.06591	-0.06866	-0.03813																									0.1693	-179.443	-132.446	-109.863	-67.749	-47.6074	-36.6211
							0.2171	-0.05191	-0.05271	-0.07279	-0.06351	-0.06942	-0.03791																									0.1694	-178.223	-128.784	-106.812	-65.3076	-45.166	-33.5693
							0.2172	-0.05191	-0.05395	-0.07262	-0.06461	-0.0681	-0.03468																									0.1695	-178.833	-128.174	-104.37	-63.4766	-42.1143	-29.9072
							0.2173	-0.05023	-0.05417	-0.07023	-0.06557	-0.07094	-0.03417																									0.1696	-178.833	-129.395	-103.76	-64.0869	-40.8936	-27.4658
							0.2174	-0.05001	-0.05497	-0.06837	-0.06378	-0.07236	-0.03527																									0.1697	-178.833	-130.005	-102.539	-67.749	-43.9453	-29.2969
							0.2175	-0.04942	-0.05599	-0.07129	-0.06235	-0.07293	-0.03527																									0.1698	-179.443	-130.615	-103.76	-68.9697	-45.166	-31.1279
							0.2176	-0.04891	-0.05548	-0.07412	-0.0618	-0.07094	-0.0349																									0.1699	-180.054	-128.784	-106.201	-69.5801	-45.7764	-32.959
							0.2177	-0.04957	-0.05307	-0.07457	-0.0618	-0.06601	-0.03475																									0.17	-181.885	-128.784	-108.032	-67.1387	-43.335	-38.4521
							0.2178	-0.04993	-0.05242	-0.07262	-0.06331	-0.0661	-0.03373																									0.1701	-180.664	-125.122	-110.474	-66.5283	-44.5557	-37.2314
							0.2179	-0.05066	-0.05176	-0.0712	-0.0644	-0.06895	-0.03483																									0.1702	-179.443	-123.291	-108.643	-64.0869	-45.166	-34.79
							0.218	-0.05169	-0.05242	-0.07067	-0.06454	-0.06847	-0.03424																									0.1703	-177.002	-124.512	-111.694	-64.6973	-43.335	-32.3486
							0.2181	-0.04935	-0.05395	-0.07067	-0.06372	-0.07179	-0.03571																									0.1704	-181.274	-125.732	-110.474	-65.3076	-44.5557	-32.959
							0.2182	-0.04774	-0.05439	-0.07111	-0.06296	-0.07246	-0.0371																									0.1705	-181.274	-128.784	-110.474	-65.918	-44.5557	-31.7383
							0.2183	-0.04891	-0.05446	-0.07156	-0.06495	-0.07208	-0.03739																									0.1706	-181.274	-128.784	-111.694	-64.0869	-44.5557	-32.3486
							0.2184	-0.04964	-0.05534	-0.0704	-0.06372	-0.07303	-0.03615																									0.1707	-179.443	-131.226	-109.863	-64.6973	-45.7764	-28.6865
							0.2185	-0.04811	-0.05468	-0.06899	-0.06392	-0.07189	-0.03497																									0.1708	-175.171	-129.395	-111.084	-68.3594	-47.6074	-29.9072
							0.2186	-0.04716	-0.05453	-0.07014	-0.06543	-0.06857	-0.03556																									0.1709	-175.171	-126.343	-107.422	-67.1387	-48.2178	-26.8555
							0.2187	-0.04665	-0.05337	-0.07173	-0.06461	-0.06876	-0.03241																									0.171	-173.95	-127.563	-108.032	-66.5283	-49.4385	-28.6865
							0.2188	-0.04665	-0.0541	-0.07129	-0.0642	-0.07028	-0.0327																									0.1711	-175.781	-127.563	-106.201	-66.5283	-46.9971	-27.4658
							0.2189	-0.04628	-0.05504	-0.07023	-0.06378	-0.06791	-0.03563																									0.1712	-175.171	-127.563	-104.37	-65.3076	-45.166	-29.2969
							0.219	-0.04555	-0.05497	-0.07244	-0.06187	-0.06591	-0.03483																									0.1713	-175.171	-126.343	-103.76	-67.1387	-43.335	-31.1279
							0.2191	-0.04607	-0.05483	-0.07359	-0.0631	-0.0699	-0.03519																									0.1714	-173.34	-125.732	-102.539	-65.918	-46.3867	-30.5176
							0.2192	-0.0468	-0.05395	-0.07474	-0.06495	-0.07341	-0.03468																									0.1715	-175.781	-125.122	-105.591	-67.1387	-48.8281	-30.5176
							0.2193	-0.04534	-0.05293	-0.07483	-0.06433	-0.07142	-0.03651																									0.1716	-178.833	-123.291	-106.812	-68.3594	-50.0488	-31.1279
							0.2194	-0.04541	-0.05147	-0.07492	-0.06331	-0.07113	-0.03659																									0.1717	-178.833	-125.732	-108.032	-68.9697	-47.6074	-26.8555
							0.2195	-0.04475	-0.05045	-0.07501	-0.06406	-0.07179	-0.03651																									0.1718	-177.612	-128.784	-106.812	-67.749	-46.3867	-25.6348
							0.2196	-0.04373	-0.05074	-0.07474	-0.06433	-0.06914	-0.03585																									0.1719	-173.95	-132.446	-106.812	-65.918	-47.6074	-28.0762
							0.2197	-0.043	-0.05066	-0.07341	-0.06509	-0.06819	-0.03497																									0.172	-173.95	-132.446	-107.422	-65.3076	-46.3867	-27.4658
							0.2198	-0.04307	-0.05315	-0.07421	-0.06433	-0.07028	-0.03365																									0.1721	-173.34	-131.836	-105.591	-65.3076	-46.9971	-28.0762
							0.2199	-0.04256	-0.05388	-0.07474	-0.06392	-0.07227	-0.03182																									0.1722	-173.95	-129.395	-103.76	-64.6973	-48.2178	-27.4658
							0.22	-0.0422	-0.05417	-0.07634	-0.0644	-0.0699	-0.03248																									0.1723	-175.171	-128.784	-103.76	-63.4766	-48.2178	-29.2969
							0.2201	-0.04234	-0.05526	-0.07333	-0.06365	-0.06791	-0.03607																									0.1724	-173.95	-127.563	-101.929	-61.6455	-49.4385	-29.2969
							0.2202	-0.04263	-0.05344	-0.07164	-0.06152	-0.07179	-0.03615																									0.1725	-172.729	-126.343	-101.929	-61.6455	-52.4902	-28.6865
							0.2203	-0.043	-0.05147	-0.07226	-0.06166	-0.0699	-0.03402																									0.1726	-172.119	-127.563	-104.37	-61.6455	-50.0488	-30.5176
							0.2204	-0.04234	-0.05242	-0.07253	-0.06118	-0.068	-0.03255																									0.1727	-170.898	-129.395	-106.812	-61.6455	-51.2695	-29.9072
							0.2205	-0.04322	-0.05337	-0.07102	-0.06193	-0.06819	-0.03571																									0.1728	-173.34	-128.174	-106.812	-62.8662	-50.6592	-30.5176
							0.2206	-0.04577	-0.05315	-0.06854	-0.06276	-0.0681	-0.03578																									0.1729	-172.119	-128.784	-104.37	-63.4766	-53.1006	-30.5176
							0.2207	-0.04774	-0.05337	-0.06996	-0.05954	-0.07009	-0.03358																									0.173	-173.95	-127.563	-102.539	-65.918	-51.2695	-29.2969
							0.2208	-0.04709	-0.05417	-0.07235	-0.05865	-0.06838	-0.03446																									0.1731	-170.898	-127.563	-101.929	-63.4766	-48.8281	-29.9072
							0.2209	-0.04468	-0.05307	-0.07235	-0.06125	-0.06658	-0.03512																									0.1732	-170.898	-126.953	-103.76	-61.6455	-50.0488	-29.9072
							0.221	-0.043	-0.05212	-0.07359	-0.06255	-0.0662	-0.03519																									0.1733	-171.509	-127.563	-103.76	-60.4248	-49.4385	-28.6865
							0.2211	-0.043	-0.05278	-0.0712	-0.06104	-0.06838	-0.03622																									0.1734	-173.34	-128.784	-103.76	-57.9834	-50.6592	-28.0762
							0.2212	-0.04409	-0.05395	-0.07023	-0.05995	-0.06866	-0.03439																									0.1735	-174.561	-128.784	-101.929	-60.4248	-52.4902	-27.4658
							0.2213	-0.04504	-0.05351	-0.07288	-0.05961	-0.06923	-0.03571																									0.1736	-174.561	-131.226	-100.708	-61.0352	-53.1006	-26.2451
							0.2214	-0.04504	-0.05132	-0.07589	-0.05885	-0.06885	-0.03629																									0.1737	-173.34	-131.836	-103.76	-62.8662	-52.4902	-26.2451
							0.2215	-0.04534	-0.05395	-0.07368	-0.06036	-0.07208	-0.03556																									0.1738	-170.898	-131.836	-102.539	-63.4766	-51.2695	-25.0244
							0.2216	-0.04577	-0.0549	-0.0712	-0.06207	-0.07388	-0.03593																									0.1739	-170.898	-129.395	-100.098	-64.0869	-50.0488	-25.6348
							0.2217	-0.04745	-0.05307	-0.07271	-0.06146	-0.07075	-0.03578																									0.174	-169.678	-128.784	-102.539	-62.2559	-50.6592	-27.4658
							0.2218	-0.04847	-0.05315	-0.07226	-0.06036	-0.06914	-0.03439																									0.1741	-171.509	-128.784	-103.149	-64.6973	-49.4385	-26.2451
							0.2219	-0.04818	-0.05264	-0.07226	-0.062	-0.07009	-0.03336																									0.1742	-173.95	-126.953	-106.201	-65.918	-52.4902	-27.4658
							0.222	-0.04877	-0.05322	-0.0697	-0.06331	-0.0717	-0.03439																									0.1743	-171.509	-127.563	-109.253	-70.1904	-52.4902	-26.8555
							0.2221	-0.04782	-0.05285	-0.0681	-0.06084	-0.07265	-0.03725																									0.1744	-167.236	-128.784	-109.863	-70.1904	-51.8799	-25.0244
							0.2222	-0.04716	-0.05439	-0.0689	-0.06104	-0.06971	-0.03769																									0.1745	-168.457	-130.615	-108.643	-66.5283	-50.0488	-26.2451
							0.2223	-0.0457	-0.05497	-0.06996	-0.06139	-0.06923	-0.03541																									0.1746	-169.678	-130.005	-108.643	-66.5283	-48.2178	-28.0762
							0.2224	-0.04446	-0.05358	-0.07032	-0.06104	-0.07104	-0.03527																									0.1747	-170.288	-128.784	-109.863	-65.3076	-47.6074	-29.2969
							0.2225	-0.04461	-0.05417	-0.06819	-0.06228	-0.0716	-0.03497																									0.1748	-168.457	-128.784	-109.863	-63.4766	-46.9971	-31.1279
							0.2226	-0.04482	-0.05599	-0.06713	-0.06255	-0.07151	-0.036																									0.1749	-167.236	-130.005	-108.643	-63.4766	-48.8281	-29.2969
							0.2227	-0.043	-0.05475	-0.06677	-0.06392	-0.0698	-0.03798																									0.175	-169.067	-127.563	-106.201	-62.2559	-53.7109	-26.8555
							0.2228	-0.04293	-0.05541	-0.06881	-0.06413	-0.06781	-0.03673																									0.1751	-171.509	-127.563	-106.201	-61.0352	-54.3213	-28.0762
							0.2229	-0.04395	-0.05592	-0.06916	-0.06317	-0.07113	-0.03629																									0.1752	-170.898	-126.343	-108.643	-62.2559	-52.4902	-28.6865
							0.223	-0.04271	-0.05519	-0.0666	-0.06385	-0.07246	-0.03556																									0.1753	-169.067	-126.343	-108.643	-61.0352	-50.0488	-28.6865
							0.2231	-0.04132	-0.05796	-0.0673	-0.06605	-0.07047	-0.03241																									0.1754	-167.847	-126.953	-106.812	-62.2559	-46.9971	-29.2969
							0.2232	-0.04366	-0.05826	-0.06899	-0.06365	-0.07189	-0.03131																									0.1755	-169.067	-126.953	-108.032	-62.8662	-46.9971	-29.2969
							0.2233	-0.04716	-0.05658	-0.06784	-0.06098	-0.07047	-0.03461																									0.1756	-169.678	-126.343	-108.643	-66.5283	-45.7764	-27.4658
							0.2234	-0.0465	-0.05388	-0.06925	-0.06091	-0.07028	-0.03497																									0.1757	-169.067	-127.563	-110.474	-64.6973	-46.3867	-29.9072
							0.2235	-0.04512	-0.05366	-0.07094	-0.06132	-0.06961	-0.03402																									0.1758	-170.288	-128.174	-108.032	-65.918	-45.7764	-31.1279
							0.2236	-0.04592	-0.05431	-0.07014	-0.06385	-0.06952	-0.03453																									0.1759	-169.678	-131.836	-108.032	-63.4766	-46.3867	-31.1279
							0.2237	-0.04716	-0.05344	-0.06916	-0.06385	-0.06885	-0.03409																									0.176	-169.067	-132.446	-107.422	-61.0352	-48.2178	-32.3486
							0.2238	-0.04774	-0.05439	-0.06828	-0.06146	-0.06961	-0.03424																									0.1761	-167.847	-133.057	-108.643	-60.4248	-47.6074	-32.3486
							0.2239	-0.04811	-0.05395	-0.06757	-0.06132	-0.07123	-0.03534																									0.1762	-170.288	-131.226	-108.032	-60.4248	-50.0488	-28.0762
							0.224	-0.04782	-0.05453	-0.06606	-0.06056	-0.07341	-0.03769																									0.1763	-172.119	-127.563	-111.084	-58.5938	-48.8281	-28.6865
							0.2241	-0.04607	-0.05417	-0.06757	-0.06036	-0.0754	-0.03747																									0.1764	-172.729	-125.122	-108.643	-57.373	-49.4385	-30.5176
							0.2242	-0.0468	-0.05139	-0.06925	-0.06132	-0.07265	-0.03417																									0.1765	-170.898	-125.122	-109.253	-56.1523	-50.6592	-29.2969
							0.2243	-0.04796	-0.0511	-0.06996	-0.06324	-0.06942	-0.03263																									0.1766	-172.729	-128.784	-108.643	-56.1523	-49.4385	-29.2969
							0.2244	-0.04672	-0.05154	-0.06916	-0.06269	-0.0699	-0.03365																									0.1767	-173.34	-133.057	-106.812	-57.9834	-46.9971	-29.9072
							0.2245	-0.04577	-0.05227	-0.06987	-0.06056	-0.0716	-0.03446																									0.1768	-169.678	-133.057	-105.591	-59.8145	-44.5557	-31.1279
							0.2246	-0.04614	-0.05227	-0.06801	-0.05988	-0.07227	-0.03644																									0.1769	-168.457	-130.615	-106.812	-59.2041	-45.7764	-33.5693
							0.2247	-0.04701	-0.05147	-0.06668	-0.05926	-0.07189	-0.03615																									0.177	-170.288	-127.563	-108.643	-57.9834	-45.166	-34.1797
							0.2248	-0.04745	-0.05154	-0.06713	-0.05865	-0.07066	-0.03424																									0.1771	-170.898	-125.732	-111.084	-56.7627	-49.4385	-32.3486
							0.2249	-0.04811	-0.05293	-0.06784	-0.05741	-0.07009	-0.03549																									0.1772	-172.119	-124.512	-112.915	-58.5938	-46.9971	-32.3486
							0.225	-0.0457	-0.05205	-0.06491	-0.05858	-0.06876	-0.0371																									0.1773	-175.171	-123.901	-111.694	-58.5938	-48.2178	-33.5693
							0.2251	-0.04307	-0.05125	-0.06624	-0.06008	-0.06677	-0.03783																									0.1774	-173.95	-123.901	-113.525	-56.7627	-47.6074	-33.5693
							0.2252	-0.04249	-0.05074	-0.06961	-0.06118	-0.06772	-0.03578																									0.1775	-172.729	-121.46	-112.305	-59.8145	-46.9971	-30.5176
							0.2253	-0.04322	-0.05234	-0.06916	-0.06159	-0.07009	-0.03541																									0.1776	-172.729	-119.629	-114.746	-61.0352	-42.7246	-31.7383
							0.2254	-0.04366	-0.05366	-0.06633	-0.06091	-0.07066	-0.03497																									0.1777	-174.561	-119.019	-114.136	-61.6455	-44.5557	-28.6865
							0.2255	-0.04388	-0.05351	-0.06651	-0.05926	-0.0716	-0.03307																									0.1778	-173.34	-119.019	-109.253	-61.6455	-43.9453	-25.6348
							0.2256	-0.04461	-0.05183	-0.06863	-0.05933	-0.0716	-0.03153																									0.1779	-172.729	-119.629	-108.643	-63.4766	-45.166	-28.0762
							0.2257	-0.04329	-0.05147	-0.06819	-0.06118	-0.06743	-0.03292																									0.178	-170.898	-119.629	-109.863	-64.0869	-48.2178	-28.0762
							0.2258	-0.04081	-0.05125	-0.06651	-0.06317	-0.06487	-0.03373																									0.1781	-170.898	-120.85	-112.915	-65.918	-47.6074	-28.6865
							0.2259	-0.04263	-0.05103	-0.06491	-0.06283	-0.06762	-0.0349																									0.1782	-169.678	-121.46	-112.915	-64.6973	-48.8281	-26.8555
							0.226	-0.04541	-0.05234	-0.06624	-0.06317	-0.0698	-0.03468																									0.1783	-170.898	-121.46	-115.356	-62.8662	-48.2178	-29.2969
							0.2261	-0.04658	-0.05395	-0.06403	-0.06262	-0.07009	-0.03534																									0.1784	-171.509	-122.681	-113.525	-61.0352	-47.6074	-26.8555
							0.2262	-0.0465	-0.05249	-0.0627	-0.06221	-0.06876	-0.03475																									0.1785	-171.509	-122.681	-112.305	-59.2041	-45.7764	-25.0244
							0.2263	-0.04796	-0.05242	-0.06367	-0.0631	-0.06942	-0.03387																									0.1786	-174.561	-120.85	-114.136	-59.8145	-46.3867	-23.1934
							0.2264	-0.04877	-0.05212	-0.06482	-0.06337	-0.0681	-0.03255																									0.1787	-171.509	-119.019	-115.967	-59.8145	-46.3867	-25.0244
							0.2265	-0.04753	-0.0495	-0.06615	-0.06193	-0.06743	-0.03527																									0.1788	-168.457	-117.188	-116.577	-59.8145	-44.5557	-29.2969
							0.2266	-0.04935	-0.04928	-0.06784	-0.06159	-0.06762	-0.03747																									0.1789	-170.288	-117.798	-116.577	-59.8145	-44.5557	-32.3486
							0.2267	-0.05198	-0.04986	-0.0689	-0.062	-0.06563	-0.03615																									0.179	-169.678	-117.798	-114.746	-59.2041	-45.7764	-32.3486
							0.2268	-0.05161	-0.04942	-0.06819	-0.06104	-0.0699	-0.03395																									0.1791	-169.678	-119.629	-115.967	-60.4248	-46.3867	-31.1279
							0.2269	-0.04899	-0.05154	-0.06881	-0.06056	-0.0735	-0.03358																									0.1792	-170.288	-120.85	-114.746	-61.6455	-46.9971	-28.0762
							0.227	-0.04738	-0.05388	-0.0697	-0.06111	-0.07075	-0.03417																									0.1793	-170.898	-121.46	-114.746	-62.2559	-44.5557	-25.0244
							0.2271	-0.0457	-0.05534	-0.06943	-0.062	-0.06857	-0.03321																									0.1794	-171.509	-119.629	-115.967	-63.4766	-45.7764	-24.4141
							0.2272	-0.0449	-0.05358	-0.06695	-0.06248	-0.06952	-0.03153																									0.1795	-171.509	-120.239	-115.356	-60.4248	-45.166	-26.2451
							0.2273	-0.04716	-0.05242	-0.0666	-0.06159	-0.07009	-0.03123																									0.1796	-170.898	-121.46	-114.746	-59.8145	-44.5557	-26.8555
							0.2274	-0.04774	-0.05139	-0.06801	-0.06104	-0.07018	-0.03211																									0.1797	-173.34	-122.681	-115.356	-59.2041	-48.2178	-28.6865
							0.2275	-0.04804	-0.0503	-0.06598	-0.05954	-0.07284	-0.03402																									0.1798	-175.781	-126.343	-115.356	-58.5938	-45.7764	-28.0762
							0.2276	-0.04687	-0.05293	-0.065	-0.06002	-0.07123	-0.03505																									0.1799	-176.392	-125.732	-116.577	-58.5938	-46.9971	-28.6865
							0.2277	-0.0476	-0.05534	-0.06447	-0.05974	-0.07056	-0.03461																									0.18	-176.392	-125.732	-117.798	-57.9834	-49.4385	-27.4658
							0.2278	-0.04738	-0.05497	-0.06606	-0.05796	-0.07047	-0.03336																									0.1801	-175.781	-124.512	-118.408	-57.9834	-49.4385	-25.6348
							0.2279	-0.04519	-0.05512	-0.0681	-0.05954	-0.07047	-0.03453																									0.1802	-175.171	-122.07	-119.019	-59.2041	-50.0488	-27.4658
							0.228	-0.04388	-0.05468	-0.06925	-0.05967	-0.0698	-0.03527																									0.1803	-173.34	-122.681	-115.356	-59.8145	-49.4385	-29.2969
							0.2281	-0.04431	-0.0538	-0.06828	-0.05878	-0.07189	-0.03402																									0.1804	-170.288	-120.85	-114.746	-57.9834	-50.0488	-31.1279
							0.2282	-0.04388	-0.05234	-0.06854	-0.05995	-0.07217	-0.03409																									0.1805	-166.016	-121.46	-111.694	-57.9834	-51.2695	-29.9072
							0.2283	-0.04519	-0.05161	-0.06686	-0.06235	-0.07085	-0.03387																									0.1806	-166.626	-121.46	-111.694	-58.5938	-52.4902	-29.9072
							0.2284	-0.04621	-0.05278	-0.06482	-0.06269	-0.06999	-0.03351																									0.1807	-168.457	-122.07	-108.643	-57.9834	-51.8799	-31.7383
							0.2285	-0.04592	-0.05497	-0.06367	-0.06324	-0.07028	-0.03285																									0.1808	-167.236	-122.07	-107.422	-58.5938	-52.4902	-28.6865
							0.2286	-0.04512	-0.05541	-0.06288	-0.06289	-0.07104	-0.03263																									0.1809	-167.847	-125.122	-108.643	-59.2041	-48.8281	-26.8555
							0.2287	-0.04417	-0.05446	-0.06482	-0.06289	-0.06971	-0.03263																									0.181	-167.236	-127.563	-111.694	-56.1523	-46.3867	-28.0762
							0.2288	-0.04402	-0.053	-0.06562	-0.06098	-0.06582	-0.03277																									0.1811	-165.405	-126.343	-112.305	-56.1523	-45.7764	-26.2451
							0.2289	-0.04497	-0.05358	-0.06606	-0.05981	-0.06563	-0.03241																									0.1812	-164.795	-125.122	-115.967	-54.9316	-47.6074	-27.4658
							0.229	-0.04796	-0.05227	-0.06668	-0.06029	-0.06866	-0.03343																									0.1813	-161.743	-126.343	-114.136	-56.1523	-50.6592	-28.0762
							0.2291	-0.04796	-0.05066	-0.06668	-0.06139	-0.06866	-0.03307																									0.1814	-165.405	-126.953	-114.136	-57.373	-51.8799	-28.0762
							0.2292	-0.04497	-0.0503	-0.06748	-0.06187	-0.06753	-0.03314																									0.1815	-165.405	-126.953	-112.305	-61.0352	-50.6592	-28.0762
							0.2293	-0.04431	-0.05066	-0.06775	-0.0607	-0.06885	-0.03219																									0.1816	-163.574	-125.732	-109.863	-61.6455	-46.9971	-27.4658
							0.2294	-0.04585	-0.05118	-0.06819	-0.05988	-0.06876	-0.03043																									0.1817	-162.354	-123.901	-108.032	-62.2559	-46.9971	-28.0762
							0.2295	-0.04607	-0.05008	-0.06722	-0.06077	-0.06648	-0.03028																									0.1818	-160.522	-122.07	-105.591	-62.8662	-46.3867	-27.4658
							0.2296	-0.04643	-0.05074	-0.06598	-0.06214	-0.06838	-0.03197																									0.1819	-159.912	-121.46	-108.643	-62.8662	-43.9453	-26.8555
							0.2297	-0.04592	-0.05037	-0.06677	-0.05995	-0.07028	-0.03292																									0.182	-159.302	-119.629	-109.863	-60.4248	-45.7764	-27.4658
							0.2298	-0.04548	-0.05096	-0.06775	-0.05865	-0.06952	-0.03365																									0.1821	-161.743	-119.629	-111.084	-64.6973	-45.7764	-27.4658
							0.2299	-0.04526	-0.05125	-0.0704	-0.05926	-0.07142	-0.03285																									0.1822	-162.354	-117.798	-111.694	-62.8662	-47.6074	-26.8555
							0.23	-0.04585	-0.05278	-0.07138	-0.05981	-0.07236	-0.03153																									0.1823	-162.964	-118.408	-112.915	-62.2559	-48.2178	-25.6348
							0.2301	-0.04687	-0.05147	-0.07094	-0.05913	-0.07028	-0.03263																									0.1824	-164.795	-118.408	-112.305	-61.0352	-48.2178	-27.4658
							0.2302	-0.04417	-0.05315	-0.07253	-0.05817	-0.06781	-0.03417																									0.1825	-164.185	-119.019	-111.084	-61.0352	-47.6074	-31.1279
							0.2303	-0.04168	-0.05439	-0.07164	-0.05769	-0.06772	-0.03468																									0.1826	-164.795	-119.629	-110.474	-63.4766	-46.3867	-32.3486
							0.2304	-0.04198	-0.05249	-0.06854	-0.05707	-0.06961	-0.03329																									0.1827	-164.185	-123.291	-110.474	-64.6973	-46.9971	-32.3486
							0.2305	-0.0438	-0.05118	-0.06863	-0.05686	-0.07246	-0.03072																									0.1828	-166.016	-123.901	-110.474	-62.8662	-46.3867	-29.9072
							0.2306	-0.04431	-0.05154	-0.06978	-0.057	-0.07369	-0.03072																									0.1829	-166.016	-126.343	-108.643	-62.2559	-45.166	-27.4658
							0.2307	-0.0438	-0.05191	-0.06961	-0.05844	-0.07142	-0.03116																									0.183	-164.795	-126.343	-108.032	-61.0352	-43.335	-28.0762
							0.2308	-0.04336	-0.05096	-0.06722	-0.05885	-0.0698	-0.03116																									0.1831	-164.185	-123.291	-109.253	-62.8662	-42.1143	-27.4658
							0.2309	-0.04256	-0.05191	-0.06651	-0.05734	-0.06715	-0.03175																									0.1832	-162.964	-119.019	-109.253	-62.2559	-43.335	-28.0762
							0.231	-0.04461	-0.05307	-0.07067	-0.05762	-0.06914	-0.03351																									0.1833	-164.795	-116.577	-108.643	-62.8662	-42.1143	-28.6865
							0.2311	-0.04468	-0.05205	-0.07288	-0.05817	-0.07142	-0.03358																									0.1834	-162.964	-118.408	-106.812	-61.0352	-42.7246	-32.959
							0.2312	-0.0457	-0.0503	-0.07111	-0.05755	-0.07009	-0.03497																									0.1835	-162.354	-121.46	-107.422	-61.6455	-40.8936	-31.1279
							0.2313	-0.04548	-0.05015	-0.07147	-0.05776	-0.06914	-0.03497																									0.1836	-161.743	-123.291	-105.591	-62.2559	-40.2832	-26.8555
							0.2314	-0.04541	-0.05045	-0.06934	-0.05721	-0.07037	-0.03402																									0.1837	-163.574	-122.07	-105.591	-63.4766	-40.2832	-26.8555
							0.2315	-0.0449	-0.05015	-0.06686	-0.05693	-0.06923	-0.03248																									0.1838	-162.964	-123.291	-106.812	-63.4766	-41.5039	-27.4658
							0.2316	-0.04373	-0.05037	-0.06784	-0.05734	-0.06933	-0.03343																									0.1839	-164.185	-120.85	-111.084	-62.2559	-42.7246	-28.6865
							0.2317	-0.04256	-0.05059	-0.06748	-0.05837	-0.06895	-0.03387																									0.184	-165.405	-117.188	-112.305	-61.0352	-45.7764	-31.7383
							0.2318	-0.04278	-0.05088	-0.06748	-0.05824	-0.06942	-0.03402																									0.1841	-166.016	-114.136	-111.084	-60.4248	-46.9971	-29.9072
							0.2319	-0.04183	-0.05118	-0.06908	-0.05673	-0.06724	-0.03241																									0.1842	-164.185	-112.305	-111.694	-57.9834	-46.9971	-29.9072
							0.232	-0.04278	-0.05118	-0.07253	-0.05597	-0.0662	-0.0327																									0.1843	-161.743	-114.746	-107.422	-61.0352	-43.335	-29.2969
							0.2321	-0.04278	-0.05045	-0.07058	-0.05659	-0.06449	-0.03329																									0.1844	-161.133	-114.136	-106.201	-61.6455	-41.5039	-28.6865
							0.2322	-0.04446	-0.05176	-0.06899	-0.05728	-0.06677	-0.03277																									0.1845	-161.133	-117.798	-106.812	-59.2041	-41.5039	-29.2969
							0.2323	-0.04482	-0.05191	-0.07058	-0.05693	-0.0681	-0.03292																									0.1846	-163.574	-118.408	-106.812	-59.2041	-43.335	-28.6865
							0.2324	-0.04344	-0.05088	-0.0704	-0.05625	-0.06876	-0.03292																									0.1847	-161.133	-117.798	-106.812	-61.6455	-47.6074	-27.4658
							0.2325	-0.04446	-0.05191	-0.06934	-0.05502	-0.06705	-0.03116																									0.1848	-164.185	-119.019	-108.643	-60.4248	-47.6074	-28.6865
							0.2326	-0.04424	-0.05249	-0.06828	-0.05385	-0.06468	-0.0327																									0.1849	-167.847	-119.019	-111.084	-61.6455	-48.2178	-26.8555
							0.2327	-0.04592	-0.05161	-0.06766	-0.05454	-0.06373	-0.03233																									0.185	-166.626	-119.019	-109.253	-59.8145	-48.8281	-25.6348
							0.2328	-0.0465	-0.05066	-0.06925	-0.05632	-0.06553	-0.03233																									0.1851	-169.067	-117.798	-106.812	-59.8145	-47.6074	-25.0244
							0.2329	-0.04424	-0.05052	-0.0689	-0.05796	-0.06696	-0.03431																									0.1852	-167.236	-117.798	-108.643	-57.373	-45.7764	-25.0244
							0.233	-0.04541	-0.05081	-0.06819	-0.05659	-0.06326	-0.03402																									0.1853	-164.795	-116.577	-109.863	-59.2041	-46.3867	-27.4658
							0.2331	-0.04716	-0.05264	-0.06633	-0.05618	-0.06535	-0.03285																									0.1854	-163.574	-117.188	-108.643	-60.4248	-48.2178	-28.0762
							0.2332	-0.04906	-0.05271	-0.06677	-0.05454	-0.06762	-0.03175																									0.1855	-161.133	-117.798	-108.643	-60.4248	-45.7764	-28.6865
							0.2333	-0.04789	-0.05096	-0.06677	-0.05289	-0.06478	-0.03373																									0.1856	-161.743	-119.629	-108.032	-59.2041	-46.3867	-26.2451
							0.2334	-0.04796	-0.05132	-0.06846	-0.05433	-0.06326	-0.03446																									0.1857	-162.354	-118.408	-107.422	-57.373	-44.5557	-25.0244
							0.2335	-0.04899	-0.05125	-0.06863	-0.05481	-0.06449	-0.03365																									0.1858	-162.964	-117.188	-108.032	-58.5938	-45.7764	-25.6348
							0.2336	-0.05154	-0.05118	-0.06899	-0.05515	-0.06829	-0.03299																									0.1859	-164.795	-116.577	-108.643	-59.2041	-43.335	-27.4658
							0.2337	-0.05154	-0.05045	-0.07049	-0.05659	-0.06933	-0.03248																									0.186	-167.847	-114.136	-112.915	-59.2041	-42.1143	-27.4658
							0.2338	-0.05118	-0.05293	-0.06881	-0.0583	-0.06705	-0.03153																									0.1861	-166.626	-114.746	-116.577	-60.4248	-42.1143	-29.2969
							0.2339	-0.05191	-0.0538	-0.06819	-0.05673	-0.06658	-0.03358																									0.1862	-167.847	-115.356	-120.85	-62.8662	-44.5557	-26.2451
							0.234	-0.04964	-0.05154	-0.06615	-0.05639	-0.06942	-0.03563																									0.1863	-167.847	-117.798	-122.681	-64.6973	-46.3867	-25.0244
							0.2341	-0.04928	-0.05081	-0.06757	-0.05625	-0.06971	-0.03512																									0.1864	-167.236	-115.967	-120.239	-65.3076	-48.2178	-24.4141
							0.2342	-0.0503	-0.05074	-0.07147	-0.05625	-0.06772	-0.03424																									0.1865	-168.457	-116.577	-117.798	-65.918	-48.2178	-25.6348
							0.2343	-0.04913	-0.04928	-0.07147	-0.05625	-0.06553	-0.03307																									0.1866	-170.288	-113.525	-116.577	-68.3594	-46.9971	-26.2451
							0.2344	-0.04818	-0.04957	-0.0704	-0.0544	-0.06686	-0.03277																									0.1867	-169.067	-111.694	-115.356	-68.3594	-45.166	-29.2969
							0.2345	-0.0476	-0.04935	-0.06784	-0.05556	-0.06743	-0.03373																									0.1868	-169.678	-112.305	-115.356	-67.1387	-43.335	-25.0244
							0.2346	-0.04811	-0.0503	-0.06633	-0.05673	-0.06307	-0.03424																									0.1869	-168.457	-112.305	-113.525	-64.0869	-42.7246	-25.0244
							0.2347	-0.0476	-0.05045	-0.06465	-0.05549	-0.06402	-0.03475																									0.187	-165.405	-113.525	-114.746	-61.6455	-40.2832	-23.8037
							0.2348	-0.04687	-0.04993	-0.0658	-0.05529	-0.06591	-0.03512																									0.1871	-164.795	-114.746	-111.084	-61.6455	-40.2832	-28.0762
							0.2349	-0.04723	-0.05081	-0.0689	-0.0568	-0.06525	-0.03527																									0.1872	-166.016	-112.915	-111.694	-62.2559	-43.335	-29.2969
							0.235	-0.0465	-0.05169	-0.06978	-0.05686	-0.06487	-0.03527																									0.1873	-166.626	-111.694	-113.525	-64.0869	-43.335	-29.2969
							0.2351	-0.04942	-0.05088	-0.06854	-0.05502	-0.0662	-0.03549																									0.1874	-167.236	-112.305	-112.915	-64.0869	-43.9453	-32.3486
							0.2352	-0.05037	-0.05008	-0.06668	-0.05337	-0.06885	-0.03717																									0.1875	-165.405	-111.084	-110.474	-64.0869	-43.335	-34.79
							0.2353	-0.04767	-0.04972	-0.06536	-0.05289	-0.07085	-0.03688																									0.1876	-167.236	-110.474	-111.694	-66.5283	-40.8936	-34.79
							0.2354	-0.04687	-0.05081	-0.06615	-0.05502	-0.0681	-0.03424																									0.1877	-166.016	-111.694	-112.305	-67.1387	-40.8936	-35.4004
							0.2355	-0.04774	-0.05176	-0.06775	-0.05721	-0.06506	-0.03483																									0.1878	-164.185	-114.136	-111.694	-65.3076	-42.1143	-32.3486
							0.2356	-0.0476	-0.05125	-0.06598	-0.0557	-0.06696	-0.03461																									0.1879	-162.354	-114.746	-109.863	-65.918	-43.335	-29.9072
							0.2357	-0.04709	-0.05176	-0.06403	-0.05666	-0.06686	-0.03307																									0.188	-159.912	-114.746	-106.812	-64.0869	-44.5557	-29.9072
							0.2358	-0.04833	-0.05176	-0.06571	-0.0568	-0.06667	-0.03175																									0.1881	-157.471	-117.188	-105.591	-65.3076	-42.7246	-28.0762
							0.2359	-0.04723	-0.04804	-0.0689	-0.05447	-0.06753	-0.03365																									0.1882	-155.64	-114.746	-105.591	-63.4766	-45.166	-26.8555
							0.236	-0.04804	-0.04811	-0.06978	-0.05255	-0.06705	-0.03395																									0.1883	-156.25	-115.967	-107.422	-62.2559	-45.7764	-30.5176
							0.2361	-0.0465	-0.04826	-0.06553	-0.0531	-0.06487	-0.03637																									0.1884	-158.081	-116.577	-108.032	-61.6455	-46.9971	-32.3486
							0.2362	-0.04687	-0.04826	-0.06482	-0.05433	-0.06231	-0.03651																									0.1885	-159.912	-117.188	-109.253	-65.3076	-47.6074	-32.3486
							0.2363	-0.0492	-0.04862	-0.0681	-0.05454	-0.06307	-0.03446																									0.1886	-159.302	-112.305	-109.253	-65.918	-44.5557	-30.5176
							0.2364	-0.04891	-0.05066	-0.06801	-0.05611	-0.0625	-0.03483																									0.1887	-160.522	-111.694	-109.253	-63.4766	-43.9453	-29.9072
							0.2365	-0.04796	-0.05176	-0.06748	-0.05693	-0.06297	-0.03505																									0.1888	-160.522	-109.863	-109.863	-64.6973	-45.166	-31.1279
							0.2366	-0.04745	-0.05293	-0.06651	-0.05611	-0.06487	-0.03497																									0.1889	-160.522	-111.084	-106.812	-64.6973	-45.7764	-31.1279
							0.2367	-0.04731	-0.05125	-0.06677	-0.05563	-0.06241	-0.03483																									0.189	-161.133	-114.746	-103.76	-63.4766	-46.9971	-31.1279
							0.2368	-0.04753	-0.04913	-0.06766	-0.05632	-0.06316	-0.03615																									0.1891	-161.133	-115.356	-101.318	-61.0352	-43.335	-31.7383
							0.2369	-0.04672	-0.04818	-0.06828	-0.05728	-0.06601	-0.03629																									0.1892	-161.743	-115.356	-101.318	-61.0352	-43.9453	-32.3486
							0.237	-0.04643	-0.04869	-0.06686	-0.0568	-0.06051	-0.03541																									0.1893	-161.133	-114.136	-103.76	-61.6455	-42.7246	-31.7383
							0.2371	-0.04694	-0.0503	-0.06491	-0.05755	-0.05965	-0.03512																									0.1894	-162.964	-115.967	-106.201	-63.4766	-45.7764	-31.1279
							0.2372	-0.04811	-0.04972	-0.06615	-0.05762	-0.06288	-0.03446																									0.1895	-163.574	-117.188	-106.812	-62.2559	-46.3867	-32.959
							0.2373	-0.04818	-0.04964	-0.06854	-0.05639	-0.06259	-0.03387																									0.1896	-162.964	-115.356	-107.422	-62.2559	-45.166	-30.5176
							0.2374	-0.04774	-0.05125	-0.06695	-0.05666	-0.06222	-0.03717																									0.1897	-162.964	-115.356	-105.591	-62.2559	-43.9453	-30.5176
							0.2375	-0.04658	-0.05176	-0.06633	-0.05597	-0.06259	-0.03512																									0.1898	-161.743	-115.356	-103.76	-63.4766	-45.166	-29.9072
							0.2376	-0.04672	-0.05052	-0.06739	-0.05796	-0.0625	-0.03094																									0.1899	-161.743	-114.746	-103.149	-62.8662	-46.9971	-28.6865
							0.2377	-0.04833	-0.04957	-0.06651	-0.05714	-0.0589	-0.03241																									0.19	-157.471	-112.305	-103.149	-61.0352	-50.0488	-30.5176
							0.2378	-0.0492	-0.04942	-0.06553	-0.05508	-0.06108	-0.03439																									0.1901	-157.471	-110.474	-103.149	-63.4766	-48.2178	-35.4004
							0.2379	-0.04782	-0.05037	-0.0666	-0.05611	-0.06364	-0.03409																									0.1902	-158.691	-111.084	-105.591	-65.3076	-46.9971	-32.959
							0.238	-0.04869	-0.04942	-0.06775	-0.05762	-0.06079	-0.03512																									0.1903	-159.302	-110.474	-108.643	-64.0869	-46.3867	-29.9072
							0.2381	-0.04782	-0.04869	-0.06713	-0.05803	-0.06098	-0.03373																									0.1904	-161.743	-112.915	-110.474	-62.2559	-45.7764	-30.5176
							0.2382	-0.04753	-0.04774	-0.06792	-0.0568	-0.05947	-0.03189																									0.1905	-165.405	-112.915	-111.084	-62.8662	-43.9453	-29.2969
							0.2383	-0.04585	-0.04753	-0.06925	-0.05543	-0.05965	-0.03189																									0.1906	-163.574	-116.577	-110.474	-61.0352	-43.9453	-29.2969
							0.2384	-0.04563	-0.04869	-0.06872	-0.05495	-0.06108	-0.03351																									0.1907	-164.795	-115.967	-107.422	-61.0352	-42.1143	-30.5176
							0.2385	-0.04563	-0.05088	-0.06633	-0.05447	-0.0606	-0.03329																									0.1908	-166.016	-114.136	-106.812	-60.4248	-40.8936	-31.7383
							0.2386	-0.04534	-0.05176	-0.06784	-0.05399	-0.06108	-0.03292																									0.1909	-165.405	-111.084	-106.201	-60.4248	-41.5039	-31.1279
							0.2387	-0.04658	-0.05205	-0.06908	-0.05522	-0.06487	-0.03079																									0.191	-166.016	-111.084	-106.201	-60.4248	-44.5557	-34.1797
							0.2388	-0.04884	-0.04986	-0.06784	-0.05577	-0.06648	-0.03197																									0.1911	-166.016	-111.694	-104.37	-61.6455	-46.9971	-35.4004
							0.2389	-0.04818	-0.04745	-0.06651	-0.057	-0.06354	-0.03358																									0.1912	-168.457	-110.474	-103.149	-64.6973	-48.8281	-32.959
							0.239	-0.04585	-0.0476	-0.06854	-0.05748	-0.06297	-0.03365																									0.1913	-169.678	-111.694	-102.539	-64.0869	-47.6074	-30.5176
							0.2391	-0.04534	-0.0492	-0.06854	-0.05734	-0.06544	-0.03131																									0.1914	-168.457	-112.915	-101.929	-62.2559	-46.3867	-30.5176
							0.2392	-0.0468	-0.04942	-0.06757	-0.05686	-0.06392	-0.03138																									0.1915	-166.016	-112.915	-101.318	-61.0352	-47.6074	-28.0762
							0.2393	-0.04869	-0.04964	-0.06819	-0.0568	-0.06174	-0.03233																									0.1916	-168.457	-114.136	-103.149	-60.4248	-48.8281	-30.5176
							0.2394	-0.04935	-0.05103	-0.06854	-0.0581	-0.06345	-0.03497																									0.1917	-168.457	-112.305	-101.929	-62.2559	-48.8281	-29.9072
							0.2395	-0.04745	-0.05154	-0.06686	-0.05789	-0.06364	-0.03563																									0.1918	-166.626	-113.525	-103.149	-61.6455	-50.0488	-29.2969
							0.2396	-0.04796	-0.05059	-0.06908	-0.05488	-0.06241	-0.03446																									0.1919	-167.236	-113.525	-101.929	-59.2041	-49.4385	-28.6865
							0.2397	-0.04913	-0.04833	-0.06899	-0.05543	-0.06297	-0.03468																									0.192	-167.236	-113.525	-103.149	-59.8145	-48.8281	-28.6865
							0.2398	-0.04993	-0.05008	-0.06615	-0.05556	-0.06146	-0.03431																									0.1921	-165.405	-112.915	-101.929	-59.2041	-47.6074	-29.2969
							0.2399	-0.04738	-0.0511	-0.06385	-0.05481	-0.05795	-0.03351																									0.1922	-162.964	-113.525	-104.37	-60.4248	-49.4385	-29.2969
							0.24	-0.04555	-0.0492	-0.06615	-0.05495	-0.05814	-0.0327																									0.1923	-161.743	-113.525	-103.76	-58.5938	-48.8281	-31.1279
							0.2401	-0.04577	-0.04811	-0.06491	-0.05385	-0.06022	-0.03461																									0.1924	-159.912	-113.525	-104.98	-57.373	-52.4902	-29.2969
							0.2402	-0.04665	-0.04964	-0.06509	-0.05536	-0.05994	-0.03615																									0.1925	-159.912	-113.525	-104.37	-59.8145	-53.1006	-30.5176
							0.2403	-0.04563	-0.05045	-0.06527	-0.05693	-0.05918	-0.03505																									0.1926	-160.522	-111.084	-104.37	-57.373	-48.8281	-30.5176
							0.2404	-0.04504	-0.05052	-0.06536	-0.05741	-0.06174	-0.03402																									0.1927	-159.302	-109.253	-103.76	-57.9834	-45.166	-30.5176
							0.2405	-0.04344	-0.05176	-0.06784	-0.05741	-0.06468	-0.03197																									0.1928	-158.081	-105.591	-103.76	-60.4248	-44.5557	-29.2969
							0.2406	-0.04402	-0.05045	-0.0666	-0.05467	-0.06326	-0.03028																									0.1929	-155.64	-105.591	-104.98	-61.6455	-43.9453	-29.9072
							0.2407	-0.04577	-0.05052	-0.06606	-0.05426	-0.06345	-0.03145																									0.193	-156.86	-105.591	-101.318	-59.8145	-45.7764	-30.5176
							0.2408	-0.04534	-0.05074	-0.06606	-0.05419	-0.06354	-0.03241																									0.1931	-156.86	-106.201	-101.318	-57.9834	-46.3867	-31.1279
							0.2409	-0.0449	-0.04986	-0.0673	-0.05467	-0.06411	-0.03204																									0.1932	-156.25	-111.084	-103.76	-60.4248	-48.2178	-33.5693
							0.241	-0.04519	-0.04957	-0.07032	-0.05556	-0.06364	-0.03109																									0.1933	-159.912	-113.525	-104.98	-58.5938	-45.166	-35.4004
							0.2411	-0.04388	-0.04811	-0.07032	-0.05474	-0.06269	-0.03219																									0.1934	-158.691	-114.136	-104.37	-57.373	-46.3867	-32.3486
							0.2412	-0.04358	-0.04899	-0.06704	-0.05358	-0.06193	-0.03343																									0.1935	-154.419	-114.746	-104.37	-57.9834	-48.8281	-31.7383
							0.2413	-0.04446	-0.05008	-0.0658	-0.05337	-0.06497	-0.03263																									0.1936	-153.809	-115.356	-103.149	-59.8145	-50.0488	-30.5176
							0.2414	-0.04643	-0.05103	-0.06784	-0.05358	-0.06506	-0.03387																									0.1937	-153.809	-111.084	-101.318	-58.5938	-52.4902	-29.9072
							0.2415	-0.04497	-0.05161	-0.07067	-0.05378	-0.06155	-0.03307																									0.1938	-153.809	-109.863	-100.708	-61.0352	-52.4902	-31.1279
							0.2416	-0.04402	-0.05249	-0.06881	-0.05536	-0.05899	-0.03292																									0.1939	-155.64	-109.863	-98.877	-60.4248	-51.8799	-30.5176
							0.2417	-0.04694	-0.0511	-0.06748	-0.05495	-0.0625	-0.03358																									0.194	-155.029	-111.084	-100.708	-61.0352	-51.2695	-29.9072
							0.2418	-0.04804	-0.04964	-0.06792	-0.05556	-0.06193	-0.03343																									0.1941	-155.64	-114.136	-99.4873	-61.6455	-48.8281	-32.3486
							0.2419	-0.04723	-0.05037	-0.06713	-0.05666	-0.06022	-0.03373																									0.1942	-156.25	-115.356	-103.149	-62.2559	-48.8281	-31.7383
							0.242	-0.04658	-0.04993	-0.06748	-0.05495	-0.05975	-0.03615																									0.1943	-155.64	-115.356	-101.929	-62.8662	-49.4385	-31.7383
							0.2421	-0.04475	-0.05008	-0.06854	-0.05296	-0.05956	-0.03409																									0.1944	-155.64	-112.915	-102.539	-63.4766	-49.4385	-28.6865
							0.2422	-0.04577	-0.04942	-0.06633	-0.05289	-0.06003	-0.03226																									0.1945	-161.133	-108.643	-103.76	-62.2559	-50.6592	-26.8555
							0.2423	-0.04526	-0.04986	-0.065	-0.05522	-0.06041	-0.03219																									0.1946	-161.743	-105.591	-104.37	-61.0352	-50.0488	-29.2969
							0.2424	-0.0457	-0.05191	-0.06544	-0.05639	-0.06212	-0.03175																									0.1947	-158.691	-106.201	-104.37	-59.8145	-48.8281	-29.2969
							0.2425	-0.04453	-0.0522	-0.06562	-0.0568	-0.06146	-0.03087																									0.1948	-156.25	-108.032	-106.201	-57.9834	-45.166	-29.9072
							0.2426	-0.0422	-0.05096	-0.0681	-0.05755	-0.0588	-0.03329																									0.1949	-154.419	-111.694	-107.422	-56.7627	-45.7764	-29.9072
							0.2427	-0.04198	-0.05132	-0.06801	-0.05652	-0.06136	-0.03512																									0.195	-150.757	-114.136	-107.422	-58.5938	-48.2178	-30.5176
							0.2428	-0.04249	-0.05001	-0.06677	-0.05536	-0.06259	-0.03395																									0.1951	-147.095	-115.356	-104.37	-59.8145	-49.4385	-29.2969
							0.2429	-0.04336	-0.04774	-0.06527	-0.05508	-0.06041	-0.03255																									0.1952	-144.653	-117.188	-106.201	-60.4248	-52.4902	-31.1279
							0.243	-0.04402	-0.04753	-0.06385	-0.05529	-0.05795	-0.02991																									0.1953	-145.264	-115.967	-106.812	-59.2041	-51.2695	-31.1279
							0.2431	-0.04314	-0.04899	-0.06491	-0.05426	-0.05928	-0.02969																									0.1954	-144.653	-115.356	-107.422	-59.8145	-51.8799	-29.2969
							0.2432	-0.04402	-0.04972	-0.06668	-0.0531	-0.0606	-0.03351																									0.1955	-148.315	-113.525	-107.422	-61.0352	-51.2695	-26.8555
							0.2433	-0.04504	-0.05045	-0.06695	-0.05378	-0.05804	-0.03417																									0.1956	-148.926	-114.136	-105.591	-61.6455	-48.2178	-26.8555
							0.2434	-0.04351	-0.05037	-0.06748	-0.05454	-0.06079	-0.03358																									0.1957	-148.315	-116.577	-104.98	-62.8662	-46.9971	-27.4658
							0.2435	-0.043	-0.04906	-0.06358	-0.05193	-0.06259	-0.03131																									0.1958	-147.705	-118.408	-101.318	-65.3076	-46.3867	-26.8555
							0.2436	-0.04198	-0.04709	-0.0619	-0.05358	-0.06051	-0.03145																									0.1959	-148.315	-119.019	-100.098	-64.0869	-46.3867	-27.4658
							0.2437	-0.04125	-0.04665	-0.0658	-0.0568	-0.05909	-0.03358																									0.196	-151.978	-117.798	-99.4873	-62.8662	-49.4385	-29.2969
							0.2438	-0.04241	-0.04833	-0.0673	-0.05652	-0.06032	-0.03255																									0.1961	-153.198	-115.967	-100.708	-60.4248	-50.6592	-28.6865
							0.2439	-0.04314	-0.04738	-0.06633	-0.05399	-0.06392	-0.03094																									0.1962	-151.367	-115.356	-100.708	-60.4248	-48.2178	-28.6865
							0.244	-0.04388	-0.04687	-0.06509	-0.05296	-0.06326	-0.03197																									0.1963	-155.029	-114.136	-101.929	-61.0352	-46.9971	-29.9072
							0.2441	-0.04475	-0.04826	-0.06412	-0.05412	-0.05909	-0.03219																									0.1964	-153.198	-113.525	-104.37	-57.9834	-46.3867	-28.0762
							0.2442	-0.04424	-0.04913	-0.0627	-0.05508	-0.05937	-0.03241																									0.1965	-151.367	-114.746	-106.201	-57.373	-46.9971	-31.1279
							0.2443	-0.04285	-0.04847	-0.06288	-0.05433	-0.05965	-0.03175																									0.1966	-150.146	-114.746	-105.591	-57.373	-49.4385	-29.9072
							0.2444	-0.04278	-0.04738	-0.06456	-0.05467	-0.06089	-0.0316																									0.1967	-148.926	-113.525	-104.98	-57.9834	-47.6074	-28.0762
							0.2445	-0.04431	-0.04767	-0.06624	-0.05426	-0.06041	-0.03248																									0.1968	-147.095	-114.746	-100.708	-57.9834	-47.6074	-29.2969
							0.2446	-0.04351	-0.0484	-0.06562	-0.05502	-0.06127	-0.03336																									0.1969	-145.264	-113.525	-99.4873	-58.5938	-48.2178	-29.2969
							0.2447	-0.04154	-0.04855	-0.06562	-0.05563	-0.06468	-0.03329																									0.197	-145.874	-111.694	-99.4873	-57.373	-49.4385	-31.7383
							0.2448	-0.0419	-0.04753	-0.06624	-0.05406	-0.06449	-0.0316																									0.1971	-145.874	-112.915	-100.708	-56.1523	-48.2178	-32.3486
							0.2449	-0.04314	-0.04906	-0.06624	-0.05344	-0.06003	-0.02881																									0.1972	-147.095	-114.136	-101.929	-57.9834	-46.9971	-29.2969
							0.245	-0.04168	-0.05015	-0.06562	-0.05392	-0.05823	-0.02955																									0.1973	-147.095	-114.746	-105.591	-55.542	-46.9971	-29.2969
							0.2451	-0.04125	-0.05066	-0.06394	-0.05344	-0.05833	-0.03189																									0.1974	-150.146	-113.525	-106.201	-54.3213	-46.3867	-29.2969
							0.2452	-0.04249	-0.05132	-0.06208	-0.05337	-0.05719	-0.03138																									0.1975	-150.757	-114.136	-108.032	-55.542	-46.3867	-29.2969
							0.2453	-0.04453	-0.05088	-0.06332	-0.0518	-0.05909	-0.03101																									0.1976	-152.588	-111.084	-108.643	-57.9834	-45.7764	-30.5176
							0.2454	-0.04512	-0.05059	-0.06536	-0.05063	-0.06117	-0.0316																									0.1977	-153.198	-111.084	-109.253	-57.9834	-46.3867	-31.7383
							0.2455	-0.04555	-0.0495	-0.06642	-0.05152	-0.06203	-0.03255																									0.1978	-153.198	-112.305	-109.253	-56.7627	-45.7764	-29.9072
							0.2456	-0.04395	-0.04855	-0.06695	-0.05358	-0.06051	-0.03343																									0.1979	-149.536	-110.474	-107.422	-57.373	-48.8281	-28.0762
							0.2457	-0.04241	-0.04687	-0.06775	-0.05282	-0.05795	-0.03292																									0.198	-148.315	-109.253	-107.422	-57.373	-47.6074	-26.8555
							0.2458	-0.04103	-0.04687	-0.06571	-0.05323	-0.06155	-0.03233																									0.1981	-148.315	-111.084	-107.422	-58.5938	-48.2178	-26.2451
							0.2459	-0.04125	-0.04862	-0.06465	-0.05289	-0.06345	-0.03226																									0.1982	-149.536	-109.253	-106.201	-58.5938	-46.9971	-25.6348
							0.246	-0.03957	-0.05096	-0.06403	-0.05351	-0.06383	-0.03241																									0.1983	-152.588	-108.032	-104.98	-57.373	-48.2178	-26.8555
							0.2461	-0.04103	-0.05045	-0.06226	-0.05433	-0.06364	-0.0338																									0.1984	-156.25	-109.253	-104.37	-57.373	-48.2178	-26.2451
							0.2462	-0.04395	-0.04869	-0.06296	-0.05385	-0.06297	-0.03292																									0.1985	-156.25	-111.084	-104.98	-59.2041	-45.7764	-25.6348
							0.2463	-0.04409	-0.04986	-0.06305	-0.05132	-0.05956	-0.03182																									0.1986	-156.25	-111.084	-108.032	-57.9834	-45.7764	-23.1934
							0.2464	-0.04329	-0.05052	-0.06252	-0.05193	-0.05747	-0.03277																									0.1987	-151.367	-112.305	-109.863	-57.373	-46.3867	-23.1934
							0.2465	-0.043	-0.0484	-0.0627	-0.05337	-0.06117	-0.03065																									0.1988	-150.757	-112.915	-111.084	-54.3213	-45.166	-23.1934
							0.2466	-0.04278	-0.04709	-0.0642	-0.05385	-0.06041	-0.02918																									0.1989	-153.198	-112.915	-110.474	-55.542	-45.166	-23.8037
							0.2467	-0.04278	-0.04701	-0.06358	-0.05412	-0.05861	-0.02969																									0.199	-151.978	-111.694	-108.032	-55.542	-42.7246	-25.6348
							0.2468	-0.04358	-0.04884	-0.06358	-0.05275	-0.05861	-0.03013																									0.1991	-150.146	-108.643	-106.812	-55.542	-42.7246	-24.4141
							0.2469	-0.04453	-0.05001	-0.06235	-0.05152	-0.05823	-0.02896																									0.1992	-148.315	-109.253	-106.201	-54.9316	-42.7246	-25.0244
							0.247	-0.04461	-0.04884	-0.0619	-0.0507	-0.05937	-0.02984																									0.1993	-147.095	-109.253	-106.201	-54.9316	-43.335	-25.6348
							0.2471	-0.04395	-0.0484	-0.06119	-0.052	-0.0606	-0.03292																									0.1994	-147.705	-107.422	-104.98	-55.542	-45.166	-28.0762
							0.2472	-0.04504	-0.04979	-0.06208	-0.05474	-0.05852	-0.03182																									0.1995	-147.095	-109.253	-106.201	-56.7627	-45.7764	-28.0762
							0.2473	-0.04446	-0.04942	-0.06465	-0.05639	-0.05909	-0.03094																									0.1996	-150.757	-108.032	-105.591	-56.7627	-48.2178	-27.4658
							0.2474	-0.04307	-0.04818	-0.06722	-0.05454	-0.06089	-0.03197																									0.1997	-148.926	-109.863	-104.98	-58.5938	-48.2178	-28.6865
[truncated: 3,530 more rows]
[truncated: 7 more columns]

## Sheet: Figure 4
Figure 4A														Figure 4D left panel																	Figure 4F
	-100 mV		-75mV											V (mV)	Bath								CVB-D (2.5 μmol/L)_x000F_								Time (s)	1 Hz						0.1 Hz
Concentration (μM)	mean	SEM	mean	SEM										-80	0.044703	0.040705	0.035926	0.028311	0.0515	0.043575	0.057288		0.062382	0.055208	0.052572	0.045928	0.194845	0.111233	0.117579		-20	1	1	1	1	1	1
0.3	84.5111	1.01276	87.5178	2.65959										-75	0.039836	0.040014	0.034251	0.02786	0.04833	0.042294	0.05768		0.05221	0.052605	0.0552	0.047321	0.156515	0.120911	0.113116		-19
1	72.4917	1.91574	56.4661	2.6605										-70	0.035797	0.040765	0.037905	0.032328	0.052139	0.045795	0.06707		0.057032	0.063166	0.062362	0.045265	0.162042	0.133333	0.132565		-18
3	44.3889	2.33074	32.6519	1.99005										-65	0.037046	0.0517	0.053452	0.032781	0.068849	0.062178	0.104255		0.084153	0.084025	0.09329	0.06838	0.20994	0.177348	0.211412		-17
10	25.6182	1.69152	14.2854	0.84183										-60	0.056708	0.090224	0.123629	0.063543	0.133186	0.154566	0.238746		0.169937	0.165341	0.184143	0.135091	0.34755	0.290918	0.400716		-16
30	15.1375	4.20268												-55	0.185097	0.246756	0.375625	0.172595	0.379982	0.352237	0.535247		0.41215	0.36901	0.373647	0.293297	0.594439	0.517134	0.605326		-15
														-50	0.670649	0.542932	0.695002	0.447365	0.685987	0.682938	0.769354		0.66168	0.587407	0.594925	0.519605	0.780614	0.697536	0.757869		-14
HP:-100 mV														-45	0.881206	0.781199	0.872047	0.732474	0.853599	0.85602	0.903902		0.786043	0.73663	0.762682	0.720751	0.893014	0.805607	0.880781		-13
Concentration (μM)														-40	0.95292	0.895517	0.957976	0.895921	0.953329	0.948746	0.980147		0.875535	0.864888	0.873194	0.855737	0.92401	0.866044	0.959417		-12
0	100	100	100	100	100	100	100	100	100					-35	0.987764	0.97027	0.995684	0.97538	0.995433	0.988022	1		0.957386	0.939409	0.942522	0.93766	0.988531	0.932243	1		-11
0.3	81.8	86.7	78.9	83.7	89.5	83.5	86.1	84.9	85.5					-30	1	1.00181	1	1	1	1	0.994897		0.982485	0.989841	1	0.994191	1	1	0.989413		-10	0.98728	0.98008	1.01315	0.981554	1.0058	0.986814
1	79.8	73.7	82.2	64.4	76.3	78.3	72.7	67.2	69.3	60.9	67.6	77.5		-25	0.994925	1	0.978218	0.996113	0.993578	0.970263	0.952115		0.979455	0.990137	0.974197	1	0.984726	0.972482	0.985999		-9
3	48.3	54.9	45.5	31.1	40.5	48.3	49.7	40.9	40.3					-20	0.964824	0.981518	0.946403	0.971332	0.946733	0.915081	0.900311		1	1	0.957192	0.981476	0.987545	0.948287	0.949591		-8
10	28.6	27.8	35.3	20.8	26.3	20.9	19.9	21.2	23.1	22.6	35.3	100																			-7
30	11.3	12.3	17.6	5.1	4.8	6.7	23.4	39.9						Figure 4D right upper panel			Figure 4D right upper panel Statistics														-6
														Bath	CVB-D (2.5 μmol/L)		Bath VS CVB-D (2.5 μmol/L)														-5							1	1	1	1
HP:-75 mV														-51.45	-52.55		Group	N	mean	SD	SEM	t	F	F (Sig.)	Sig.						-4							0.999811	1.00592	0.955332	1.00747	1
Concentration (μM)														-50.21	-51.08		Bath	7	-51.9986	2.04666	0.77356	0.787	0.268	0.614	0.447						-3							0.997925	1.00724	0.993858	1.00703	1.00225
0	100	100	100	100	100	100	100							-52.91	-51.66		CVB-D	7	-52.9129	2.29332	0.86679										-2							1.00104	1.00219	0.941373	1.01387	1.00629
0.3	93.8733	96.4198	90.9717	82.5273	75.7838	87.214	85.8344							-48.87	-49.81																-1							1.00396	1.00724	0.975432	1.01281	0.994385
1	61.7861	61.3748	60.9582	53.4542	41.9737	56.9261	58.7896							-52.68	-55.03																0	0.998954	0.988796	0.99695	0.975751	0.979841	1.00735	1.02509	0.989913	0.956449	1.0076	0.996856
3	34.6833	34.7791	40.4724	32.8152	22.988	31.5427	31.283							-52.7	-54																1							0.984532	0.985747	0.93579	0.98349	0.956641
10	11.8034	16.0802	17.8408	13.9608	11.5301	14.2869	14.4954							-55.17	-56.26																2							0.972555	0.966887	0.901731	0.98732	0.97439
																															3							0.976044	0.962062	0.949748	0.992844	0.98068
	Figure 4A Statistics													Figure 4D right lower panel			Figure 4D right lower panel Statistics														4							0.955484	0.992326	0.962032	0.989517	0.97731
	-100 mV VS -75 mV (0.3 μM)													Bath	CVB-D (2.5 μmol/L)		Bath VS CVB-D (2.5 μmol/L)														5							0.955012	0.980264	0.974316	1.0022	1.0018
	Group	N	mean	SD	SEM	t	F	F (Sig.)	Sig.					2.293	4.867		Group	N	mean	SD	SEM	t	F	F (Sig.)	Sig.						6							0.949448	1.0011	0.944165	1.02272	0.968323
	-100 mV	9	84.5111	3.03827	1.01276	-1.159	4.211	0.059	0.266					3.988	5.537		Bath	7	3.483	0.54868	0.20738	-6.234	0.077	0.786	0						7							0.940205	0.991668	0.972082	0.935091	0.969447
	-75 mV	7	87.5178	7.03662	2.65959									3.477	5.189		CVB-D	7	5.099	0.41147	0.15552										8							0.915401	0.99101	0.928531	0.900314	0.969447
														3.74	5.15																9							0.89767	0.997808	0.948632	0.845072	0.98113
	-100 mV VS -75 mV (1 μM)													3.656	4.313																10	1.00828	0.96514	0.997476	0.962241	0.958395	0.930731	0.869848	0.987063	0.953657	0.818519	0.979108
	Group	N	mean	SD	SEM	t	F	F (Sig.)	Sig.					3.563	5.469																11							0.851363	1.00219	0.973757	0.811425	0.967425
	-100 mV	12	72.4917	6.63633	1.91574	4.969	0.08	0.78	0					3.664	5.168																12							0.83665	0.960747	0.957565	0.803327	0.965178
	-75 mV	7	56.4661	7.03903	2.6605																										13							0.822408	0.909212	0.918481	0.800126	0.965178
																															14							0.80364	0.843861	0.831379	0.77194	0.961359
	-100 mV VS -75 mV (3 μM)													Figure 4C left panel																	15							0.786758	0.792983	0.776102	0.75248	0.965627
	Group	N	mean	SD	SEM	t	F	F (Sig.)	Sig.						Bath			CVB-D (2.5 μmol/L)													16							0.789588	0.770615	0.725851	0.71425	0.968099
	-100 mV	9	44.3889	6.99222	2.33074	3.691	1.133	0.305	0.002					V (mV)	Mean	SEM	N	Mean	SEM	N											17							0.77893	0.741229	0.678392	0.708851	0.954619
	-75 mV	7	32.6519	5.26519	1.99005									-100	1	2.39164e-07	13	1	4.50728e-07	13											18							0.765161	0.701974	0.697934	0.699121	0.954843
														-95	1.0008	0.00459339	13	0.974241	0.00648454	13											19							0.751957	0.701317	0.727526	0.688198	0.958887
	-100 mV VS -75 mV (10 μM)													-90	0.98896	0.00822435	13	0.950682	0.00892768	13											20	0.927171	0.855578	0.950148	0.698536	0.744123	0.752111	0.732151	0.66908	0.691234	0.674388	0.971019
	Group	N	mean	SD	SEM	t	F	F (Sig.)	Sig.					-85	0.981741	0.00946446	13	0.925568	0.0108604	13											21							0.716684	0.640132	0.644891	0.665348	0.938442
	-100 mV	12	31.8167	22.1284	6.38792	2.065	2.556	0.128	0.055					-80	0.970975	0.0119509	13	0.904472	0.0124278	13											22							0.703763	0.600439	0.622557	0.665097	0.938442
[truncated: 98 more rows]

## Sheet: Figure 5
Figure 5C				Figure 5C Statistics											Figure 5F				Figure 5F Statistics
[truncated: 2,783 more rows]

## Sheet: Figure 6
Figure 6A						Figure 6A statistics										Figure 6D
[truncated: 132 more rows]
[truncated: 18 more columns]

## Sheet: Figure 7
Figure 7A
[truncated: 469 more rows]

## Sheet: Figure 8
Figure 8A
[truncated: 74 more rows]

[truncated: 6 more sheets: Figure S1, Figure S2, Figure S3, Figure S4, Figure S5, Figure S6]
